# Supplementary material for: PrimerEvalPy: a tool for in-silico evaluation of primers for targeting the microbiome
Source: BMC Bioinformatics. 2024 May 14;25:189. doi: 10.1186/s12859-024-05805-7 (PMC11092261; doi:10.1186/s12859-024-05805-7)
Supplement: Supplementary file 1 — Additional file 1: Oral-bacteria database of the 16S rRNA gene sequences which was used for the coverage analysis. [file 12859_2024_5805_MOESM1_ESM.zip]

Archive with 2 entries (2 files):
- S1 File.fa
- S1 File.taxonomy
