# Supplementary material for: PrimerEvalPy: a tool for in-silico evaluation of primers for targeting the microbiome
Source: BMC Bioinformatics. 2024 May 14;25:189. doi: 10.1186/s12859-024-05805-7 (PMC11092261; doi:10.1186/s12859-024-05805-7)
Supplement: Supplementary file 2 — Additional file 2: Oral-archaea database of the 16S rRNA gene sequences which was used for the coverage analysis. [file 12859_2024_5805_MOESM2_ESM.zip › S2 File.taxonomy]

>AS000001|BA000002.3|SP00001 Archaea	Crenarchaeota	Thermoprotei	Desulfurococcales	Desulfurococcaceae	Aeropyrum	pernix
>AS000002|NC_000854.2|SP00001 Archaea	Crenarchaeota	Thermoprotei	Desulfurococcales	Desulfurococcaceae	Aeropyrum	pernix
>AS000003|NG_042068.1|SP00001 Archaea	Crenarchaeota	Thermoprotei	Desulfurococcales	Desulfurococcaceae	Aeropyrum	pernix
>AS000004|NR_134838.1|SP00002 Archaea	Euryarchaeota	Methanococci	Methanococcales	Methanocaldococcaceae	Methanocaldococcus	jannaschii DSM 2661
>AS000005|CP001901.1|SP00002 Archaea	Euryarchaeota	Methanococci	Methanococcales	Methanocaldococcaceae	Methanocaldococcus	jannaschii DSM 2661
>AS000006|L77117.1|SP00002 Archaea	Euryarchaeota	Methanococci	Methanococcales	Methanocaldococcaceae	Methanocaldococcus	jannaschii DSM 2661
>AS000007|CP009149.1|SP00002 Archaea	Euryarchaeota	Methanococci	Methanococcales	Methanocaldococcaceae	Methanocaldococcus	jannaschii DSM 2661
>AS000008|NR_134839.1|SP00002 Archaea	Euryarchaeota	Methanococci	Methanococcales	Methanocaldococcaceae	Methanocaldococcus	jannaschii DSM 2661
>AS000009|NR_074207.1|SP00002 Archaea	Euryarchaeota	Methanococci	Methanococcales	Methanocaldococcaceae	Methanocaldococcus	jannaschii DSM 2661
>AS000010|NC_000909.1|SP00002 Archaea	Euryarchaeota	Methanococci	Methanococcales	Methanocaldococcaceae	Methanocaldococcus	jannaschii DSM 2661
>AS000011|CP009149.1|SP00002 Archaea	Euryarchaeota	Methanococci	Methanococcales	Methanocaldococcaceae	Methanocaldococcus	jannaschii DSM 2661
>AS000012|CP001696.1|SP00002 Archaea	Euryarchaeota	Methanococci	Methanococcales	Methanocaldococcaceae	Methanocaldococcus	jannaschii DSM 2661
>AS000013|KC261588.1|SP00002 Archaea	Euryarchaeota	Methanococci	Methanococcales	Methanocaldococcaceae	Methanocaldococcus	jannaschii DSM 2661
>AS000014|NR_113292.1|SP00002 Archaea	Euryarchaeota	Methanococci	Methanococcales	Methanocaldococcaceae	Methanocaldococcus	jannaschii DSM 2661
>AS000015|NC_000909.1|SP00002 Archaea	Euryarchaeota	Methanococci	Methanococcales	Methanocaldococcaceae	Methanocaldococcus	jannaschii DSM 2661
>AS000016|CP001696.1|SP00002 Archaea	Euryarchaeota	Methanococci	Methanococcales	Methanocaldococcaceae	Methanocaldococcus	jannaschii DSM 2661
>AS000017|NR_074233.1|SP00002 Archaea	Euryarchaeota	Methanococci	Methanococcales	Methanocaldococcaceae	Methanocaldococcus	jannaschii DSM 2661
>AS000018|CP001901.1|SP00002 Archaea	Euryarchaeota	Methanococci	Methanococcales	Methanocaldococcaceae	Methanocaldococcus	jannaschii DSM 2661
>AS000019|NR_028249.1|SP00003 Archaea	Euryarchaeota	Methanobacteria	Methanobacteriales	Methanobacteriaceae	Methanothermobacter	thermautotrophicus str. Delta H
>AS000020|NR_074260.1|SP00003 Archaea	Euryarchaeota	Methanobacteria	Methanobacteriales	Methanobacteriaceae	Methanothermobacter	thermautotrophicus str. Delta H
>AS000021|KM819498.1|SP00003 Archaea	Euryarchaeota	Methanobacteria	Methanobacteriales	Methanobacteriaceae	Methanothermobacter	thermautotrophicus str. Delta H
>AS000022|NC_000916.1|SP00003 Archaea	Euryarchaeota	Methanobacteria	Methanobacteriales	Methanobacteriaceae	Methanothermobacter	thermautotrophicus str. Delta H
>AS000023|NR_028248.1|SP00003 Archaea	Euryarchaeota	Methanobacteria	Methanobacteriales	Methanobacteriaceae	Methanothermobacter	thermautotrophicus str. Delta H
>AS000024|AP011952.1|SP00003 Archaea	Euryarchaeota	Methanobacteria	Methanobacteriales	Methanobacteriaceae	Methanothermobacter	thermautotrophicus str. Delta H
>AS000025|NR_028250.1|SP00003 Archaea	Euryarchaeota	Methanobacteria	Methanobacteriales	Methanobacteriaceae	Methanothermobacter	thermautotrophicus str. Delta H
>AS000026|NC_000916.1|SP00003 Archaea	Euryarchaeota	Methanobacteria	Methanobacteriales	Methanobacteriaceae	Methanothermobacter	thermautotrophicus str. Delta H
>AS000027|AP018336.1|SP00003 Archaea	Euryarchaeota	Methanobacteria	Methanobacteriales	Methanobacteriaceae	Methanothermobacter	thermautotrophicus str. Delta H
>AS000028|AP011952.1|SP00003 Archaea	Euryarchaeota	Methanobacteria	Methanobacteriales	Methanobacteriaceae	Methanothermobacter	thermautotrophicus str. Delta H
>AS000029|DQ657903.1|SP00003 Archaea	Euryarchaeota	Methanobacteria	Methanobacteriales	Methanobacteriaceae	Methanothermobacter	thermautotrophicus str. Delta H
>AS000030|JF808022.1|SP00003 Archaea	Euryarchaeota	Methanobacteria	Methanobacteriales	Methanobacteriaceae	Methanothermobacter	thermautotrophicus str. Delta H
>AS000031|HM041914.1|SP00003 Archaea	Euryarchaeota	Methanobacteria	Methanobacteriales	Methanobacteriaceae	Methanothermobacter	thermautotrophicus str. Delta H
>AS000032|D45214.1|SP00004 Archaea	Euryarchaeota	Thermococci	Thermococcales	Thermococcaceae	Pyrococcus	horikoshii OT3
>AS000033|CP010835.1|SP00004 Archaea	Euryarchaeota	Thermococci	Thermococcales	Thermococcaceae	Pyrococcus	horikoshii OT3
>AS000034|LN999010.1|SP00004 Archaea	Euryarchaeota	Thermococci	Thermococcales	Thermococcaceae	Pyrococcus	horikoshii OT3
>AS000035|DQ167233.1|SP00004 Archaea	Euryarchaeota	Thermococci	Thermococcales	Thermococcaceae	Pyrococcus	horikoshii OT3
>AS000036|NC_000961.1|SP00004 Archaea	Euryarchaeota	Thermococci	Thermococcales	Thermococcaceae	Pyrococcus	horikoshii OT3
>AS000037|CP002779.1|SP00004 Archaea	Euryarchaeota	Thermococci	Thermococcales	Thermococcaceae	Pyrococcus	horikoshii OT3
>AS000038|AJ585959.2|SP00004 Archaea	Euryarchaeota	Thermococci	Thermococcales	Thermococcaceae	Pyrococcus	horikoshii OT3
>AS000039|AJ585956.2|SP00004 Archaea	Euryarchaeota	Thermococci	Thermococcales	Thermococcaceae	Pyrococcus	horikoshii OT3
>AS000040|NR_029054.1|SP00004 Archaea	Euryarchaeota	Thermococci	Thermococcales	Thermococcaceae	Pyrococcus	horikoshii OT3
>AS000041|NR_115653.1|SP00004 Archaea	Euryarchaeota	Thermococci	Thermococcales	Thermococcaceae	Pyrococcus	horikoshii OT3
>AS000042|CP003685.1|SP00004 Archaea	Euryarchaeota	Thermococci	Thermococcales	Thermococcaceae	Pyrococcus	horikoshii OT3
>AS000043|CP002670.1|SP00004 Archaea	Euryarchaeota	Thermococci	Thermococcales	Thermococcaceae	Pyrococcus	horikoshii OT3
>AS000044|NR_115145.1|SP00004 Archaea	Euryarchaeota	Thermococci	Thermococcales	Thermococcaceae	Pyrococcus	horikoshii OT3
>AS000045|NR_102853.1|SP00004 Archaea	Euryarchaeota	Thermococci	Thermococcales	Thermococcaceae	Pyrococcus	horikoshii OT3
>AS000046|NR_151878.1|SP00004 Archaea	Euryarchaeota	Thermococci	Thermococcales	Thermococcaceae	Pyrococcus	horikoshii OT3
>AS000047|AE009950.1|SP00004 Archaea	Euryarchaeota	Thermococci	Thermococcales	Thermococcaceae	Pyrococcus	horikoshii OT3
>AS000048|NR_074358.1|SP00004 Archaea	Euryarchaeota	Thermococci	Thermococcales	Thermococcaceae	Pyrococcus	horikoshii OT3
>AS000049|NR_074375.1|SP00004 Archaea	Euryarchaeota	Thermococci	Thermococcales	Thermococcaceae	Pyrococcus	horikoshii OT3
>AS000050|AJ585957.2|SP00004 Archaea	Euryarchaeota	Thermococci	Thermococcales	Thermococcaceae	Pyrococcus	horikoshii OT3
>AS000051|KY084529.1|SP00005 Archaea	Euryarchaeota	Halobacteria	Halobacteriales	Halobacteriaceae	Halobacterium	salinarum NRC-1
>AS000052|JX982770.1|SP00005 Archaea	Euryarchaeota	Halobacteria	Halobacteriales	Halobacteriaceae	Halobacterium	salinarum NRC-1
>AS000053|NR_025555.1|SP00005 Archaea	Euryarchaeota	Halobacteria	Halobacteriales	Halobacteriaceae	Halobacterium	salinarum NRC-1
>AS000054|EU308203.1|SP00005 Archaea	Euryarchaeota	Halobacteria	Halobacteriales	Halobacteriaceae	Halobacterium	salinarum NRC-1
>AS000055|JQ015375.1|SP00005 Archaea	Euryarchaeota	Halobacteria	Halobacteriales	Halobacteriaceae	Halobacterium	salinarum NRC-1
>AS000056|AB074299.1|SP00005 Archaea	Euryarchaeota	Halobacteria	Halobacteriales	Halobacteriaceae	Halobacterium	salinarum NRC-1
>AS000057|NC_002607.1|SP00005 Archaea	Euryarchaeota	Halobacteria	Halobacteriales	Halobacteriaceae	Halobacterium	salinarum NRC-1
>AS000058|MK480670.1|SP00005 Archaea	Euryarchaeota	Halobacteria	Halobacteriales	Halobacteriaceae	Halobacterium	salinarum NRC-1
>AS000059|FJ348409.1|SP00005 Archaea	Euryarchaeota	Halobacteria	Halobacteriales	Halobacteriaceae	Halobacterium	salinarum NRC-1
>AS000060|KY084528.1|SP00005 Archaea	Euryarchaeota	Halobacteria	Halobacteriales	Halobacteriaceae	Halobacterium	salinarum NRC-1
>AS000061|KY084524.1|SP00005 Archaea	Euryarchaeota	Halobacteria	Halobacteriales	Halobacteriaceae	Halobacterium	salinarum NRC-1
>AS000062|JQ015378.1|SP00005 Archaea	Euryarchaeota	Halobacteria	Halobacteriales	Halobacteriaceae	Halobacterium	salinarum NRC-1
>AS000063|AB219965.1|SP00005 Archaea	Euryarchaeota	Halobacteria	Halobacteriales	Halobacteriaceae	Halobacterium	salinarum NRC-1
>AS000064|JX982771.1|SP00005 Archaea	Euryarchaeota	Halobacteria	Halobacteriales	Halobacteriaceae	Halobacterium	salinarum NRC-1
>AS000065|KY084525.1|SP00005 Archaea	Euryarchaeota	Halobacteria	Halobacteriales	Halobacteriaceae	Halobacterium	salinarum NRC-1
>AS000066|KY053871.1|SP00005 Archaea	Euryarchaeota	Halobacteria	Halobacteriales	Halobacteriaceae	Halobacterium	salinarum NRC-1
>AS000067|NR_113057.1|SP00005 Archaea	Euryarchaeota	Halobacteria	Halobacteriales	Halobacteriaceae	Halobacterium	salinarum NRC-1
>AS000068|AB074565.1|SP00005 Archaea	Euryarchaeota	Halobacteria	Halobacteriales	Halobacteriaceae	Halobacterium	salinarum NRC-1
>AS000069|AF355101.1|SP00005 Archaea	Euryarchaeota	Halobacteria	Halobacteriales	Halobacteriaceae	Halobacterium	salinarum NRC-1
>AS000070|LC556329.1|SP00005 Archaea	Euryarchaeota	Halobacteria	Halobacteriales	Halobacteriaceae	Halobacterium	salinarum NRC-1
>AS000071|D14127.1|SP00005 Archaea	Euryarchaeota	Halobacteria	Halobacteriales	Halobacteriaceae	Halobacterium	salinarum NRC-1
>AS000072|KY053867.1|SP00005 Archaea	Euryarchaeota	Halobacteria	Halobacteriales	Halobacteriaceae	Halobacterium	salinarum NRC-1
>AS000073|JQ015376.1|SP00005 Archaea	Euryarchaeota	Halobacteria	Halobacteriales	Halobacteriaceae	Halobacterium	salinarum NRC-1
>AS000074|JQ015380.1|SP00005 Archaea	Euryarchaeota	Halobacteria	Halobacteriales	Halobacteriaceae	Halobacterium	salinarum NRC-1
>AS000075|AJ496185.1|SP00005 Archaea	Euryarchaeota	Halobacteria	Halobacteriales	Halobacteriaceae	Halobacterium	salinarum NRC-1
>AS000076|EU308202.1|SP00005 Archaea	Euryarchaeota	Halobacteria	Halobacteriales	Halobacteriaceae	Halobacterium	salinarum NRC-1
>AS000077|EU308207.1|SP00005 Archaea	Euryarchaeota	Halobacteria	Halobacteriales	Halobacteriaceae	Halobacterium	salinarum NRC-1
>AS000078|MH458796.1|SP00005 Archaea	Euryarchaeota	Halobacteria	Halobacteriales	Halobacteriaceae	Halobacterium	salinarum NRC-1
>AS000079|JQ015379.1|SP00005 Archaea	Euryarchaeota	Halobacteria	Halobacteriales	Halobacteriaceae	Halobacterium	salinarum NRC-1
>AS000080|EU308205.1|SP00005 Archaea	Euryarchaeota	Halobacteria	Halobacteriales	Halobacteriaceae	Halobacterium	salinarum NRC-1
>AS000081|KU995302.1|SP00005 Archaea	Euryarchaeota	Halobacteria	Halobacteriales	Halobacteriaceae	Halobacterium	salinarum NRC-1
>AS000082|MH997685.1|SP00005 Archaea	Euryarchaeota	Halobacteria	Halobacteriales	Halobacteriaceae	Halobacterium	salinarum NRC-1
>AS000083|M38280.1|SP00005 Archaea	Euryarchaeota	Halobacteria	Halobacteriales	Halobacteriaceae	Halobacterium	salinarum NRC-1
>AS000084|M11583.1|SP00005 Archaea	Euryarchaeota	Halobacteria	Halobacteriales	Halobacteriaceae	Halobacterium	salinarum NRC-1
>AS000085|JQ015374.1|SP00005 Archaea	Euryarchaeota	Halobacteria	Halobacteriales	Halobacteriaceae	Halobacterium	salinarum NRC-1
>AS000086|EU308204.1|SP00005 Archaea	Euryarchaeota	Halobacteria	Halobacteriales	Halobacteriaceae	Halobacterium	salinarum NRC-1
>AS000087|AB603514.1|SP00005 Archaea	Euryarchaeota	Halobacteria	Halobacteriales	Halobacteriaceae	Halobacterium	salinarum NRC-1
>AS000088|JQ015377.1|SP00005 Archaea	Euryarchaeota	Halobacteria	Halobacteriales	Halobacteriaceae	Halobacterium	salinarum NRC-1
>AS000089|MT735588.1|SP00005 Archaea	Euryarchaeota	Halobacteria	Halobacteriales	Halobacteriaceae	Halobacterium	salinarum NRC-1
>AS000090|KY084523.1|SP00005 Archaea	Euryarchaeota	Halobacteria	Halobacteriales	Halobacteriaceae	Halobacterium	salinarum NRC-1
>AS000091|NR_028185.1|SP00006 Archaea	Euryarchaeota	Thermoplasmata	Thermoplasmatales	Thermoplasmataceae	Thermoplasma	volcanium GSS1
>AS000092|NR_074223.1|SP00006 Archaea	Euryarchaeota	Thermoplasmata	Thermoplasmatales	Thermoplasmataceae	Thermoplasma	volcanium GSS1
>AS000093|BA000011.4|SP00006 Archaea	Euryarchaeota	Thermoplasmata	Thermoplasmatales	Thermoplasmataceae	Thermoplasma	volcanium GSS1
>AS000094|NC_002689.2|SP00006 Archaea	Euryarchaeota	Thermoplasmata	Thermoplasmatales	Thermoplasmataceae	Thermoplasma	volcanium GSS1
>AS000095|NG_041958.1|SP00007 Archaea	Crenarchaeota	Thermoprotei	Thermoproteales	Thermoproteaceae	Pyrobaculum	aerophilum str. IM2
>AS000096|NC_003364.1|SP00007 Archaea	Crenarchaeota	Thermoprotei	Thermoproteales	Thermoproteaceae	Pyrobaculum	aerophilum str. IM2
>AS000097|NR_074539.1|SP00008 Archaea	Euryarchaeota	Methanopyri	Methanopyrales	Methanopyraceae	Methanopyrus	kandleri AV19
>AS000098|CP019470.1|SP00008 Archaea	Euryarchaeota	Methanopyri	Methanopyrales	Methanopyraceae	Methanopyrus	kandleri AV19
>AS000099|AE009439.1|SP00008 Archaea	Euryarchaeota	Methanopyri	Methanopyrales	Methanopyraceae	Methanopyrus	kandleri AV19
>AS000100|NC_003551.1|SP00008 Archaea	Euryarchaeota	Methanopyri	Methanopyrales	Methanopyraceae	Methanopyrus	kandleri AV19
>AS000101|CP019436.1|SP00008 Archaea	Euryarchaeota	Methanopyri	Methanopyrales	Methanopyraceae	Methanopyrus	kandleri AV19
>AS000102|NR_074110.1|SP00009 Archaea	Euryarchaeota	Methanomicrobia	Methanosarcinales	Methanosarcinaceae	Methanosarcina	acetivorans C2A
>AS000103|AE010299.1|SP00009 Archaea	Euryarchaeota	Methanomicrobia	Methanosarcinales	Methanosarcinaceae	Methanosarcina	acetivorans C2A
>AS000104|NC_003552.1|SP00009 Archaea	Euryarchaeota	Methanomicrobia	Methanosarcinales	Methanosarcinaceae	Methanosarcina	acetivorans C2A
>AS000105|NC_003552.1|SP00009 Archaea	Euryarchaeota	Methanomicrobia	Methanosarcinales	Methanosarcinaceae	Methanosarcina	acetivorans C2A
>AS000106|FJ982740.1|SP00010 Archaea	Euryarchaeota	Methanomicrobia	Methanosarcinales	Methanosarcinaceae	Methanosarcina	mazei Go1
>AS000107|FJ982701.1|SP00010 Archaea	Euryarchaeota	Methanomicrobia	Methanosarcinales	Methanosarcinaceae	Methanosarcina	mazei Go1
>AS000108|KM111596.1|SP00010 Archaea	Euryarchaeota	Methanomicrobia	Methanosarcinales	Methanosarcinaceae	Methanosarcina	mazei Go1
>AS000109|CP009509.1|SP00010 Archaea	Euryarchaeota	Methanomicrobia	Methanosarcinales	Methanosarcinaceae	Methanosarcina	mazei Go1
>AS000110|KM111598.1|SP00010 Archaea	Euryarchaeota	Methanomicrobia	Methanosarcinales	Methanosarcinaceae	Methanosarcina	mazei Go1
>AS000111|NC_003901.1|SP00010 Archaea	Euryarchaeota	Methanomicrobia	Methanosarcinales	Methanosarcinaceae	Methanosarcina	mazei Go1
>AS000112|AB065296.1|SP00010 Archaea	Euryarchaeota	Methanomicrobia	Methanosarcinales	Methanosarcinaceae	Methanosarcina	mazei Go1
>AS000113|KF360023.1|SP00010 Archaea	Euryarchaeota	Methanomicrobia	Methanosarcinales	Methanosarcinaceae	Methanosarcina	mazei Go1
>AS000114|KP231485.1|SP00010 Archaea	Euryarchaeota	Methanomicrobia	Methanosarcinales	Methanosarcinaceae	Methanosarcina	mazei Go1
>AS000115|KP231476.1|SP00010 Archaea	Euryarchaeota	Methanomicrobia	Methanosarcinales	Methanosarcinaceae	Methanosarcina	mazei Go1
>AS000116|FJ982703.1|SP00010 Archaea	Euryarchaeota	Methanomicrobia	Methanosarcinales	Methanosarcinaceae	Methanosarcina	mazei Go1
>AS000117|KP231455.1|SP00010 Archaea	Euryarchaeota	Methanomicrobia	Methanosarcinales	Methanosarcinaceae	Methanosarcina	mazei Go1
>AS000118|FJ982707.1|SP00010 Archaea	Euryarchaeota	Methanomicrobia	Methanosarcinales	Methanosarcinaceae	Methanosarcina	mazei Go1
>AS000119|AB065295.1|SP00010 Archaea	Euryarchaeota	Methanomicrobia	Methanosarcinales	Methanosarcinaceae	Methanosarcina	mazei Go1
>AS000120|CP009513.1|SP00010 Archaea	Euryarchaeota	Methanomicrobia	Methanosarcinales	Methanosarcinaceae	Methanosarcina	mazei Go1
>AS000121|JQ268009.1|SP00010 Archaea	Euryarchaeota	Methanomicrobia	Methanosarcinales	Methanosarcinaceae	Methanosarcina	mazei Go1
>AS000122|JQ268008.1|SP00010 Archaea	Euryarchaeota	Methanomicrobia	Methanosarcinales	Methanosarcinaceae	Methanosarcina	mazei Go1
>AS000123|KP231477.1|SP00010 Archaea	Euryarchaeota	Methanomicrobia	Methanosarcinales	Methanosarcinaceae	Methanosarcina	mazei Go1
>AS000124|CP009513.1|SP00010 Archaea	Euryarchaeota	Methanomicrobia	Methanosarcinales	Methanosarcinaceae	Methanosarcina	mazei Go1
>AS000125|JF980395.1|SP00010 Archaea	Euryarchaeota	Methanomicrobia	Methanosarcinales	Methanosarcinaceae	Methanosarcina	mazei Go1
>AS000126|CP042908.1|SP00010 Archaea	Euryarchaeota	Methanomicrobia	Methanosarcinales	Methanosarcinaceae	Methanosarcina	mazei Go1
>AS000127|KM408633.1|SP00010 Archaea	Euryarchaeota	Methanomicrobia	Methanosarcinales	Methanosarcinaceae	Methanosarcina	mazei Go1
>AS000128|AY260432.1|SP00010 Archaea	Euryarchaeota	Methanomicrobia	Methanosarcinales	Methanosarcinaceae	Methanosarcina	mazei Go1
>AS000129|CP029709.1|SP00010 Archaea	Euryarchaeota	Methanomicrobia	Methanosarcinales	Methanosarcinaceae	Methanosarcina	mazei Go1
>AS000130|CP042908.1|SP00010 Archaea	Euryarchaeota	Methanomicrobia	Methanosarcinales	Methanosarcinaceae	Methanosarcina	mazei Go1
>AS000131|CP029709.1|SP00010 Archaea	Euryarchaeota	Methanomicrobia	Methanosarcinales	Methanosarcinaceae	Methanosarcina	mazei Go1
>AS000132|CP000867.1|SP00011 Archaea	Euryarchaeota	Methanococci	Methanococcales	Methanococcaceae	Methanococcus	maripaludis S2
>AS000133|CP000745.1|SP00011 Archaea	Euryarchaeota	Methanococci	Methanococcales	Methanococcaceae	Methanococcus	maripaludis S2
>AS000134|BX950229.1|SP00011 Archaea	Euryarchaeota	Methanococci	Methanococcales	Methanococcaceae	Methanococcus	maripaludis S2
>AS000135|AP011528.1|SP00011 Archaea	Euryarchaeota	Methanococci	Methanococcales	Methanococcaceae	Methanococcus	maripaludis S2
>AS000136|NC_005791.1|SP00011 Archaea	Euryarchaeota	Methanococci	Methanococcales	Methanococcaceae	Methanococcus	maripaludis S2
>AS000137|CP000609.1|SP00011 Archaea	Euryarchaeota	Methanococci	Methanococcales	Methanococcaceae	Methanococcus	maripaludis S2
>AS000138|NC_005791.1|SP00011 Archaea	Euryarchaeota	Methanococci	Methanococcales	Methanococcaceae	Methanococcus	maripaludis S2
>AS000139|CP026606.1|SP00011 Archaea	Euryarchaeota	Methanococci	Methanococcales	Methanococcaceae	Methanococcus	maripaludis S2
>AS000140|AP011526.1|SP00011 Archaea	Euryarchaeota	Methanococci	Methanococcales	Methanococcaceae	Methanococcus	maripaludis S2
>AS000141|NR_026246.1|SP00012 Archaea	Euryarchaeota	Thermoplasmata	Thermoplasmatales	Picrophilaceae	Picrophilus	torridus DSM 9790
>AS000142|AE017261.1|SP00012 Archaea	Euryarchaeota	Thermoplasmata	Thermoplasmatales	Picrophilaceae	Picrophilus	torridus DSM 9790
>AS000143|NR_074187.1|SP00012 Archaea	Euryarchaeota	Thermoplasmata	Thermoplasmatales	Picrophilaceae	Picrophilus	torridus DSM 9790
>AS000144|NC_005877.1|SP00012 Archaea	Euryarchaeota	Thermoplasmata	Thermoplasmatales	Picrophilaceae	Picrophilus	torridus DSM 9790
>AS000145|CP006884.1|SP00013 Archaea	Euryarchaeota	Halobacteria	Halobacteriales	Haloarculaceae	Haloarcula	marismortui ATCC 43049
>AS000146|AB588759.1|SP00013 Archaea	Euryarchaeota	Halobacteria	Halobacteriales	Haloarculaceae	Haloarcula	marismortui ATCC 43049
>AS000147|JN714445.1|SP00013 Archaea	Euryarchaeota	Halobacteria	Halobacteriales	Haloarculaceae	Haloarcula	marismortui ATCC 43049
>AS000148|KM289113.1|SP00013 Archaea	Euryarchaeota	Halobacteria	Halobacteriales	Haloarculaceae	Haloarcula	marismortui ATCC 43049
>AS000149|HQ425151.1|SP00013 Archaea	Euryarchaeota	Halobacteria	Halobacteriales	Haloarculaceae	Haloarcula	marismortui ATCC 43049
>AS000150|AY596297.1|SP00013 Archaea	Euryarchaeota	Halobacteria	Halobacteriales	Haloarculaceae	Haloarcula	marismortui ATCC 43049
>AS000151|AB477985.1|SP00013 Archaea	Euryarchaeota	Halobacteria	Halobacteriales	Haloarculaceae	Haloarcula	marismortui ATCC 43049
>AS000152|CP010529.1|SP00013 Archaea	Euryarchaeota	Halobacteria	Halobacteriales	Haloarculaceae	Haloarcula	marismortui ATCC 43049
>AS000153|HQ641744.1|SP00013 Archaea	Euryarchaeota	Halobacteria	Halobacteriales	Haloarculaceae	Haloarcula	marismortui ATCC 43049
>AS000154|KY827053.1|SP00013 Archaea	Euryarchaeota	Halobacteria	Halobacteriales	Haloarculaceae	Haloarcula	marismortui ATCC 43049
>AS000155|JQ068949.1|SP00013 Archaea	Euryarchaeota	Halobacteria	Halobacteriales	Haloarculaceae	Haloarcula	marismortui ATCC 43049
>AS000156|NR_102900.1|SP00013 Archaea	Euryarchaeota	Halobacteria	Halobacteriales	Haloarculaceae	Haloarcula	marismortui ATCC 43049
>AS000157|KM289112.1|SP00013 Archaea	Euryarchaeota	Halobacteria	Halobacteriales	Haloarculaceae	Haloarcula	marismortui ATCC 43049
>AS000158|NR_112711.1|SP00013 Archaea	Euryarchaeota	Halobacteria	Halobacteriales	Haloarculaceae	Haloarcula	marismortui ATCC 43049
>AS000159|NR_115870.1|SP00013 Archaea	Euryarchaeota	Halobacteria	Halobacteriales	Haloarculaceae	Haloarcula	marismortui ATCC 43049
>AS000160|X61688.1|SP00013 Archaea	Euryarchaeota	Halobacteria	Halobacteriales	Haloarculaceae	Haloarcula	marismortui ATCC 43049
>AS000161|JN873321.1|SP00013 Archaea	Euryarchaeota	Halobacteria	Halobacteriales	Haloarculaceae	Haloarcula	marismortui ATCC 43049
>AS000162|NR_112712.1|SP00013 Archaea	Euryarchaeota	Halobacteria	Halobacteriales	Haloarculaceae	Haloarcula	marismortui ATCC 43049
>AS000163|JN873322.1|SP00013 Archaea	Euryarchaeota	Halobacteria	Halobacteriales	Haloarculaceae	Haloarcula	marismortui ATCC 43049
>AS000164|AB355989.1|SP00013 Archaea	Euryarchaeota	Halobacteria	Halobacteriales	Haloarculaceae	Haloarcula	marismortui ATCC 43049
>AS000165|CP010529.1|SP00013 Archaea	Euryarchaeota	Halobacteria	Halobacteriales	Haloarculaceae	Haloarcula	marismortui ATCC 43049
>AS000166|NR_116086.1|SP00013 Archaea	Euryarchaeota	Halobacteria	Halobacteriales	Haloarculaceae	Haloarcula	marismortui ATCC 43049
>AS000167|KJ644241.1|SP00013 Archaea	Euryarchaeota	Halobacteria	Halobacteriales	Haloarculaceae	Haloarcula	marismortui ATCC 43049
>AS000168|JN873329.1|SP00013 Archaea	Euryarchaeota	Halobacteria	Halobacteriales	Haloarculaceae	Haloarcula	marismortui ATCC 43049
>AS000169|CP010529.1|SP00013 Archaea	Euryarchaeota	Halobacteria	Halobacteriales	Haloarculaceae	Haloarcula	marismortui ATCC 43049
>AS000170|CP006884.1|SP00013 Archaea	Euryarchaeota	Halobacteria	Halobacteriales	Haloarculaceae	Haloarcula	marismortui ATCC 43049
>AS000171|KY053881.1|SP00013 Archaea	Euryarchaeota	Halobacteria	Halobacteriales	Haloarculaceae	Haloarcula	marismortui ATCC 43049
>AS000172|AB355984.1|SP00013 Archaea	Euryarchaeota	Halobacteria	Halobacteriales	Haloarculaceae	Haloarcula	marismortui ATCC 43049
>AS000173|NR_113297.1|SP00013 Archaea	Euryarchaeota	Halobacteria	Halobacteriales	Haloarculaceae	Haloarcula	marismortui ATCC 43049
>AS000174|NC_006396.1|SP00013 Archaea	Euryarchaeota	Halobacteria	Halobacteriales	Haloarculaceae	Haloarcula	marismortui ATCC 43049
>AS000175|LC382261.1|SP00013 Archaea	Euryarchaeota	Halobacteria	Halobacteriales	Haloarculaceae	Haloarcula	marismortui ATCC 43049
>AS000176|JQ281789.1|SP00013 Archaea	Euryarchaeota	Halobacteria	Halobacteriales	Haloarculaceae	Haloarcula	marismortui ATCC 43049
>AS000177|JN873327.1|SP00013 Archaea	Euryarchaeota	Halobacteria	Halobacteriales	Haloarculaceae	Haloarcula	marismortui ATCC 43049
>AS000178|NC_006396.1|SP00013 Archaea	Euryarchaeota	Halobacteria	Halobacteriales	Haloarculaceae	Haloarcula	marismortui ATCC 43049
>AS000179|HQ641746.1|SP00013 Archaea	Euryarchaeota	Halobacteria	Halobacteriales	Haloarculaceae	Haloarcula	marismortui ATCC 43049
>AS000180|EF645682.1|SP00013 Archaea	Euryarchaeota	Halobacteria	Halobacteriales	Haloarculaceae	Haloarcula	marismortui ATCC 43049
>AS000181|KF962643.1|SP00013 Archaea	Euryarchaeota	Halobacteria	Halobacteriales	Haloarculaceae	Haloarcula	marismortui ATCC 43049
>AS000182|JQ281795.1|SP00013 Archaea	Euryarchaeota	Halobacteria	Halobacteriales	Haloarculaceae	Haloarcula	marismortui ATCC 43049
>AS000183|NC_006396.1|SP00013 Archaea	Euryarchaeota	Halobacteria	Halobacteriales	Haloarculaceae	Haloarcula	marismortui ATCC 43049
>AS000184|NR_112708.1|SP00013 Archaea	Euryarchaeota	Halobacteria	Halobacteriales	Haloarculaceae	Haloarcula	marismortui ATCC 43049
>AS000185|NR_113422.1|SP00013 Archaea	Euryarchaeota	Halobacteria	Halobacteriales	Haloarculaceae	Haloarcula	marismortui ATCC 43049
>AS000186|AB605778.1|SP00013 Archaea	Euryarchaeota	Halobacteria	Halobacteriales	Haloarculaceae	Haloarcula	marismortui ATCC 43049
>AS000187|CP006977.1|SP00014 Archaea	Crenarchaeota	Thermoprotei	Sulfolobales	Sulfolobaceae	Sulfolobus	acidocaldarius DSM 639
>AS000188|NR_074267.1|SP00014 Archaea	Crenarchaeota	Thermoprotei	Sulfolobales	Sulfolobaceae	Sulfolobus	acidocaldarius DSM 639
>AS000189|NR_043400.1|SP00014 Archaea	Crenarchaeota	Thermoprotei	Sulfolobales	Sulfolobaceae	Sulfolobus	acidocaldarius DSM 639
>AS000190|D14876.1|SP00014 Archaea	Crenarchaeota	Thermoprotei	Sulfolobales	Sulfolobaceae	Sulfolobus	acidocaldarius DSM 639
>AS000191|X03235.1|SP00014 Archaea	Crenarchaeota	Thermoprotei	Sulfolobales	Sulfolobaceae	Sulfolobus	acidocaldarius DSM 639
>AS000192|NC_007181.1|SP00014 Archaea	Crenarchaeota	Thermoprotei	Sulfolobales	Sulfolobaceae	Sulfolobus	acidocaldarius DSM 639
>AS000193|CP020362.1|SP00014 Archaea	Crenarchaeota	Thermoprotei	Sulfolobales	Sulfolobaceae	Sulfolobus	acidocaldarius DSM 639
>AS000194|NC_007355.1|SP00015 Archaea	Euryarchaeota	Methanomicrobia	Methanosarcinales	Methanosarcinaceae	Methanosarcina	barkeri str. Fusaro
>AS000195|CP000099.1|SP00015 Archaea	Euryarchaeota	Methanomicrobia	Methanosarcinales	Methanosarcinaceae	Methanosarcina	barkeri str. Fusaro
>AS000196|CP009517.1|SP00015 Archaea	Euryarchaeota	Methanomicrobia	Methanosarcinales	Methanosarcinaceae	Methanosarcina	barkeri str. Fusaro
>AS000197|CP009524.1|SP00015 Archaea	Euryarchaeota	Methanomicrobia	Methanosarcinales	Methanosarcinaceae	Methanosarcina	barkeri str. Fusaro
>AS000198|CP009517.1|SP00015 Archaea	Euryarchaeota	Methanomicrobia	Methanosarcinales	Methanosarcinaceae	Methanosarcina	barkeri str. Fusaro
>AS000199|NC_007355.1|SP00015 Archaea	Euryarchaeota	Methanomicrobia	Methanosarcinales	Methanosarcinaceae	Methanosarcina	barkeri str. Fusaro
>AS000200|NR_104728.1|SP00015 Archaea	Euryarchaeota	Methanomicrobia	Methanosarcinales	Methanosarcinaceae	Methanosarcina	barkeri str. Fusaro
>AS000201|CP009520.1|SP00015 Archaea	Euryarchaeota	Methanomicrobia	Methanosarcinales	Methanosarcinaceae	Methanosarcina	barkeri str. Fusaro
>AS000202|CP009528.1|SP00015 Archaea	Euryarchaeota	Methanomicrobia	Methanosarcinales	Methanosarcinaceae	Methanosarcina	barkeri str. Fusaro
>AS000203|CP009528.1|SP00015 Archaea	Euryarchaeota	Methanomicrobia	Methanosarcinales	Methanosarcinaceae	Methanosarcina	barkeri str. Fusaro
>AS000204|CP009520.1|SP00015 Archaea	Euryarchaeota	Methanomicrobia	Methanosarcinales	Methanosarcinaceae	Methanosarcina	barkeri str. Fusaro
>AS000205|CP000099.1|SP00015 Archaea	Euryarchaeota	Methanomicrobia	Methanosarcinales	Methanosarcinaceae	Methanosarcina	barkeri str. Fusaro
>AS000206|NC_007355.1|SP00015 Archaea	Euryarchaeota	Methanomicrobia	Methanosarcinales	Methanosarcinaceae	Methanosarcina	barkeri str. Fusaro
>AS000207|CP009530.1|SP00015 Archaea	Euryarchaeota	Methanomicrobia	Methanosarcinales	Methanosarcinaceae	Methanosarcina	barkeri str. Fusaro
>AS000208|CP009526.1|SP00015 Archaea	Euryarchaeota	Methanomicrobia	Methanosarcinales	Methanosarcinaceae	Methanosarcina	barkeri str. Fusaro
>AS000209|CP008746.1|SP00015 Archaea	Euryarchaeota	Methanomicrobia	Methanosarcinales	Methanosarcinaceae	Methanosarcina	barkeri str. Fusaro
>AS000210|CP009530.1|SP00015 Archaea	Euryarchaeota	Methanomicrobia	Methanosarcinales	Methanosarcinaceae	Methanosarcina	barkeri str. Fusaro
>AS000211|CP009517.1|SP00015 Archaea	Euryarchaeota	Methanomicrobia	Methanosarcinales	Methanosarcinaceae	Methanosarcina	barkeri str. Fusaro
>AS000212|NR_113497.1|SP00016 Archaea	Euryarchaeota	Halobacteria	Halobacteriales	Haloarculaceae	Natronomonas	pharaonis DSM 2160
>AS000213|NR_115656.1|SP00016 Archaea	Euryarchaeota	Halobacteria	Halobacteriales	Haloarculaceae	Natronomonas	pharaonis DSM 2160
>AS000214|CR936257.1|SP00016 Archaea	Euryarchaeota	Halobacteria	Halobacteriales	Haloarculaceae	Natronomonas	pharaonis DSM 2160
>AS000215|NR_074179.1|SP00016 Archaea	Euryarchaeota	Halobacteria	Halobacteriales	Haloarculaceae	Natronomonas	pharaonis DSM 2160
>AS000216|NC_007426.1|SP00016 Archaea	Euryarchaeota	Halobacteria	Halobacteriales	Haloarculaceae	Natronomonas	pharaonis DSM 2160
>AS000217|NC_007681.1|SP00017 Archaea	Euryarchaeota	Methanobacteria	Methanobacteriales	Methanobacteriaceae	Methanosphaera	stadtmanae DSM 3091
>AS000218|LR698975.1|SP00017 Archaea	Euryarchaeota	Methanobacteria	Methanobacteriales	Methanobacteriaceae	Methanosphaera	stadtmanae DSM 3091
>AS000219|NR_074323.1|SP00017 Archaea	Euryarchaeota	Methanobacteria	Methanobacteriales	Methanobacteriaceae	Methanosphaera	stadtmanae DSM 3091
>AS000220|EU888810.1|SP00018 Archaea	Euryarchaeota	Methanomicrobia	Methanomicrobiales	Methanospirillaceae	Methanospirillum	hungatei JF-1
>AS000221|JN030688.1|SP00018 Archaea	Euryarchaeota	Methanomicrobia	Methanomicrobiales	Methanospirillaceae	Methanospirillum	hungatei JF-1
>AS000222|EU591666.1|SP00018 Archaea	Euryarchaeota	Methanomicrobia	Methanomicrobiales	Methanospirillaceae	Methanospirillum	hungatei JF-1
>AS000223|JN030683.1|SP00018 Archaea	Euryarchaeota	Methanomicrobia	Methanomicrobiales	Methanospirillaceae	Methanospirillum	hungatei JF-1
>AS000224|JN030689.1|SP00018 Archaea	Euryarchaeota	Methanomicrobia	Methanomicrobiales	Methanospirillaceae	Methanospirillum	hungatei JF-1
>AS000225|JN030687.1|SP00018 Archaea	Euryarchaeota	Methanomicrobia	Methanomicrobiales	Methanospirillaceae	Methanospirillum	hungatei JF-1
>AS000226|JN030682.1|SP00018 Archaea	Euryarchaeota	Methanomicrobia	Methanomicrobiales	Methanospirillaceae	Methanospirillum	hungatei JF-1
>AS000227|KM408634.1|SP00018 Archaea	Euryarchaeota	Methanomicrobia	Methanomicrobiales	Methanospirillaceae	Methanospirillum	hungatei JF-1
>AS000228|NC_007796.1|SP00018 Archaea	Euryarchaeota	Methanomicrobia	Methanomicrobiales	Methanospirillaceae	Methanospirillum	hungatei JF-1
>AS000229|JN030686.1|SP00018 Archaea	Euryarchaeota	Methanomicrobia	Methanomicrobiales	Methanospirillaceae	Methanospirillum	hungatei JF-1
>AS000230|KP231481.1|SP00018 Archaea	Euryarchaeota	Methanomicrobia	Methanomicrobiales	Methanospirillaceae	Methanospirillum	hungatei JF-1
>AS000231|JN030690.1|SP00018 Archaea	Euryarchaeota	Methanomicrobia	Methanomicrobiales	Methanospirillaceae	Methanospirillum	hungatei JF-1
>AS000232|EU888814.1|SP00018 Archaea	Euryarchaeota	Methanomicrobia	Methanomicrobiales	Methanospirillaceae	Methanospirillum	hungatei JF-1
>AS000233|KP231491.1|SP00018 Archaea	Euryarchaeota	Methanomicrobia	Methanomicrobiales	Methanospirillaceae	Methanospirillum	hungatei JF-1
>AS000234|EU591673.1|SP00018 Archaea	Euryarchaeota	Methanomicrobia	Methanomicrobiales	Methanospirillaceae	Methanospirillum	hungatei JF-1
>AS000235|AB494239.1|SP00018 Archaea	Euryarchaeota	Methanomicrobia	Methanomicrobiales	Methanospirillaceae	Methanospirillum	hungatei JF-1
>AS000236|KP231488.1|SP00018 Archaea	Euryarchaeota	Methanomicrobia	Methanomicrobiales	Methanospirillaceae	Methanospirillum	hungatei JF-1
>AS000237|JN030679.1|SP00018 Archaea	Euryarchaeota	Methanomicrobia	Methanomicrobiales	Methanospirillaceae	Methanospirillum	hungatei JF-1
>AS000238|JN030691.1|SP00018 Archaea	Euryarchaeota	Methanomicrobia	Methanomicrobiales	Methanospirillaceae	Methanospirillum	hungatei JF-1
>AS000239|JN030685.1|SP00018 Archaea	Euryarchaeota	Methanomicrobia	Methanomicrobiales	Methanospirillaceae	Methanospirillum	hungatei JF-1
>AS000240|EU591660.1|SP00018 Archaea	Euryarchaeota	Methanomicrobia	Methanomicrobiales	Methanospirillaceae	Methanospirillum	hungatei JF-1
>AS000241|NC_007796.1|SP00018 Archaea	Euryarchaeota	Methanomicrobia	Methanomicrobiales	Methanospirillaceae	Methanospirillum	hungatei JF-1
>AS000242|CP000254.1|SP00018 Archaea	Euryarchaeota	Methanomicrobia	Methanomicrobiales	Methanospirillaceae	Methanospirillum	hungatei JF-1
>AS000243|LR653621.1|SP00018 Archaea	Euryarchaeota	Methanomicrobia	Methanomicrobiales	Methanospirillaceae	Methanospirillum	hungatei JF-1
>AS000244|JN030680.1|SP00018 Archaea	Euryarchaeota	Methanomicrobia	Methanomicrobiales	Methanospirillaceae	Methanospirillum	hungatei JF-1
>AS000245|LR639695.1|SP00018 Archaea	Euryarchaeota	Methanomicrobia	Methanomicrobiales	Methanospirillaceae	Methanospirillum	hungatei JF-1
>AS000246|EU888808.1|SP00018 Archaea	Euryarchaeota	Methanomicrobia	Methanomicrobiales	Methanospirillaceae	Methanospirillum	hungatei JF-1
>AS000247|KM373064.1|SP00018 Archaea	Euryarchaeota	Methanomicrobia	Methanomicrobiales	Methanospirillaceae	Methanospirillum	hungatei JF-1
>AS000248|JN030681.1|SP00018 Archaea	Euryarchaeota	Methanomicrobia	Methanomicrobiales	Methanospirillaceae	Methanospirillum	hungatei JF-1
>AS000249|EU888809.1|SP00018 Archaea	Euryarchaeota	Methanomicrobia	Methanomicrobiales	Methanospirillaceae	Methanospirillum	hungatei JF-1
>AS000250|NR_074177.1|SP00018 Archaea	Euryarchaeota	Methanomicrobia	Methanomicrobiales	Methanospirillaceae	Methanospirillum	hungatei JF-1
>AS000251|NC_007796.1|SP00018 Archaea	Euryarchaeota	Methanomicrobia	Methanomicrobiales	Methanospirillaceae	Methanospirillum	hungatei JF-1
>AS000252|CP000254.1|SP00018 Archaea	Euryarchaeota	Methanomicrobia	Methanomicrobiales	Methanospirillaceae	Methanospirillum	hungatei JF-1
>AS000253|NC_007955.1|SP00019 Archaea	Euryarchaeota	Methanomicrobia	Methanosarcinales	Methanosarcinaceae	Methanococcoides	burtonii DSM 6242
>AS000254|NR_118979.1|SP00019 Archaea	Euryarchaeota	Methanomicrobia	Methanosarcinales	Methanosarcinaceae	Methanococcoides	burtonii DSM 6242
>AS000255|CP000300.1|SP00019 Archaea	Euryarchaeota	Methanomicrobia	Methanosarcinales	Methanosarcinaceae	Methanococcoides	burtonii DSM 6242
>AS000256|MK568483.1|SP00019 Archaea	Euryarchaeota	Methanomicrobia	Methanosarcinales	Methanosarcinaceae	Methanococcoides	burtonii DSM 6242
>AS000257|MK568477.1|SP00019 Archaea	Euryarchaeota	Methanomicrobia	Methanosarcinales	Methanosarcinaceae	Methanococcoides	burtonii DSM 6242
>AS000258|NR_074242.1|SP00019 Archaea	Euryarchaeota	Methanomicrobia	Methanosarcinales	Methanosarcinaceae	Methanococcoides	burtonii DSM 6242
>AS000259|KF673171.1|SP00020 Archaea	Euryarchaeota	Halobacteria	Haloferacales	Haloferacaceae	Haloquadratum	walsbyi DSM 16790
>AS000260|KF673184.1|SP00020 Archaea	Euryarchaeota	Halobacteria	Haloferacales	Haloferacaceae	Haloquadratum	walsbyi DSM 16790
>AS000261|GQ374933.1|SP00020 Archaea	Euryarchaeota	Halobacteria	Haloferacales	Haloferacaceae	Haloquadratum	walsbyi DSM 16790
>AS000262|GQ374983.1|SP00020 Archaea	Euryarchaeota	Halobacteria	Haloferacales	Haloferacaceae	Haloquadratum	walsbyi DSM 16790
>AS000263|GQ374949.1|SP00020 Archaea	Euryarchaeota	Halobacteria	Haloferacales	Haloferacaceae	Haloquadratum	walsbyi DSM 16790
>AS000264|GQ375006.1|SP00020 Archaea	Euryarchaeota	Halobacteria	Haloferacales	Haloferacaceae	Haloquadratum	walsbyi DSM 16790
>AS000265|GQ375007.1|SP00020 Archaea	Euryarchaeota	Halobacteria	Haloferacales	Haloferacaceae	Haloquadratum	walsbyi DSM 16790
>AS000266|NR_028207.1|SP00020 Archaea	Euryarchaeota	Halobacteria	Haloferacales	Haloferacaceae	Haloquadratum	walsbyi DSM 16790
>AS000267|GQ374935.1|SP00020 Archaea	Euryarchaeota	Halobacteria	Haloferacales	Haloferacaceae	Haloquadratum	walsbyi DSM 16790
>AS000268|GQ374999.1|SP00020 Archaea	Euryarchaeota	Halobacteria	Haloferacales	Haloferacaceae	Haloquadratum	walsbyi DSM 16790
>AS000269|FR746099.1|SP00020 Archaea	Euryarchaeota	Halobacteria	Haloferacales	Haloferacaceae	Haloquadratum	walsbyi DSM 16790
>AS000270|GQ374971.1|SP00020 Archaea	Euryarchaeota	Halobacteria	Haloferacales	Haloferacaceae	Haloquadratum	walsbyi DSM 16790
>AS000271|GQ374928.1|SP00020 Archaea	Euryarchaeota	Halobacteria	Haloferacales	Haloferacaceae	Haloquadratum	walsbyi DSM 16790
>AS000272|GQ374964.1|SP00020 Archaea	Euryarchaeota	Halobacteria	Haloferacales	Haloferacaceae	Haloquadratum	walsbyi DSM 16790
>AS000273|EF459727.1|SP00020 Archaea	Euryarchaeota	Halobacteria	Haloferacales	Haloferacaceae	Haloquadratum	walsbyi DSM 16790
>AS000274|GQ374976.1|SP00020 Archaea	Euryarchaeota	Halobacteria	Haloferacales	Haloferacaceae	Haloquadratum	walsbyi DSM 16790
>AS000275|GQ374931.1|SP00020 Archaea	Euryarchaeota	Halobacteria	Haloferacales	Haloferacaceae	Haloquadratum	walsbyi DSM 16790
>AS000276|FR746099.1|SP00020 Archaea	Euryarchaeota	Halobacteria	Haloferacales	Haloferacaceae	Haloquadratum	walsbyi DSM 16790
>AS000277|EF459728.1|SP00020 Archaea	Euryarchaeota	Halobacteria	Haloferacales	Haloferacaceae	Haloquadratum	walsbyi DSM 16790
>AS000278|GQ374963.1|SP00020 Archaea	Euryarchaeota	Halobacteria	Haloferacales	Haloferacaceae	Haloquadratum	walsbyi DSM 16790
>AS000279|FN669152.1|SP00020 Archaea	Euryarchaeota	Halobacteria	Haloferacales	Haloferacaceae	Haloquadratum	walsbyi DSM 16790
>AS000280|EF459726.1|SP00020 Archaea	Euryarchaeota	Halobacteria	Haloferacales	Haloferacaceae	Haloquadratum	walsbyi DSM 16790
>AS000281|GQ374942.1|SP00020 Archaea	Euryarchaeota	Halobacteria	Haloferacales	Haloferacaceae	Haloquadratum	walsbyi DSM 16790
>AS000282|GQ375034.1|SP00020 Archaea	Euryarchaeota	Halobacteria	Haloferacales	Haloferacaceae	Haloquadratum	walsbyi DSM 16790
>AS000283|KJ546108.1|SP00020 Archaea	Euryarchaeota	Halobacteria	Haloferacales	Haloferacaceae	Haloquadratum	walsbyi DSM 16790
>AS000284|GQ374986.1|SP00020 Archaea	Euryarchaeota	Halobacteria	Haloferacales	Haloferacaceae	Haloquadratum	walsbyi DSM 16790
>AS000285|NC_008212.1|SP00020 Archaea	Euryarchaeota	Halobacteria	Haloferacales	Haloferacaceae	Haloquadratum	walsbyi DSM 16790
>AS000286|GQ374960.1|SP00020 Archaea	Euryarchaeota	Halobacteria	Haloferacales	Haloferacaceae	Haloquadratum	walsbyi DSM 16790
>AS000287|GQ375021.1|SP00020 Archaea	Euryarchaeota	Halobacteria	Haloferacales	Haloferacaceae	Haloquadratum	walsbyi DSM 16790
>AS000288|NC_008212.1|SP00020 Archaea	Euryarchaeota	Halobacteria	Haloferacales	Haloferacaceae	Haloquadratum	walsbyi DSM 16790
>AS000289|GQ375036.1|SP00020 Archaea	Euryarchaeota	Halobacteria	Haloferacales	Haloferacaceae	Haloquadratum	walsbyi DSM 16790
>AS000290|GQ374927.1|SP00020 Archaea	Euryarchaeota	Halobacteria	Haloferacales	Haloferacaceae	Haloquadratum	walsbyi DSM 16790
>AS000291|GQ375025.1|SP00020 Archaea	Euryarchaeota	Halobacteria	Haloferacales	Haloferacaceae	Haloquadratum	walsbyi DSM 16790
>AS000292|AM180088.1|SP00020 Archaea	Euryarchaeota	Halobacteria	Haloferacales	Haloferacaceae	Haloquadratum	walsbyi DSM 16790
>AS000293|DQ314493.1|SP00020 Archaea	Euryarchaeota	Halobacteria	Haloferacales	Haloferacaceae	Haloquadratum	walsbyi DSM 16790
>AS000294|GQ375012.1|SP00020 Archaea	Euryarchaeota	Halobacteria	Haloferacales	Haloferacaceae	Haloquadratum	walsbyi DSM 16790
>AS000295|GQ374962.1|SP00020 Archaea	Euryarchaeota	Halobacteria	Haloferacales	Haloferacaceae	Haloquadratum	walsbyi DSM 16790
>AS000296|AY498639.1|SP00020 Archaea	Euryarchaeota	Halobacteria	Haloferacales	Haloferacaceae	Haloquadratum	walsbyi DSM 16790
>AS000297|GQ374956.1|SP00020 Archaea	Euryarchaeota	Halobacteria	Haloferacales	Haloferacaceae	Haloquadratum	walsbyi DSM 16790
>AS000298|GQ375015.1|SP00020 Archaea	Euryarchaeota	Halobacteria	Haloferacales	Haloferacaceae	Haloquadratum	walsbyi DSM 16790
>AS000299|GQ374987.1|SP00020 Archaea	Euryarchaeota	Halobacteria	Haloferacales	Haloferacaceae	Haloquadratum	walsbyi DSM 16790
>AS000300|NR_113463.1|SP00020 Archaea	Euryarchaeota	Halobacteria	Haloferacales	Haloferacaceae	Haloquadratum	walsbyi DSM 16790
>AS000301|KJ588887.1|SP00020 Archaea	Euryarchaeota	Halobacteria	Haloferacales	Haloferacaceae	Haloquadratum	walsbyi DSM 16790
>AS000302|EF459729.1|SP00020 Archaea	Euryarchaeota	Halobacteria	Haloferacales	Haloferacaceae	Haloquadratum	walsbyi DSM 16790
>AS000303|GQ375003.1|SP00020 Archaea	Euryarchaeota	Halobacteria	Haloferacales	Haloferacaceae	Haloquadratum	walsbyi DSM 16790
>AS000304|GQ375001.1|SP00020 Archaea	Euryarchaeota	Halobacteria	Haloferacales	Haloferacaceae	Haloquadratum	walsbyi DSM 16790
>AS000305|NR_117815.1|SP00020 Archaea	Euryarchaeota	Halobacteria	Haloferacales	Haloferacaceae	Haloquadratum	walsbyi DSM 16790
>AS000306|GQ375035.1|SP00020 Archaea	Euryarchaeota	Halobacteria	Haloferacales	Haloferacaceae	Haloquadratum	walsbyi DSM 16790
>AS000307|DQ314494.1|SP00020 Archaea	Euryarchaeota	Halobacteria	Haloferacales	Haloferacaceae	Haloquadratum	walsbyi DSM 16790
>AS000308|GQ374929.1|SP00020 Archaea	Euryarchaeota	Halobacteria	Haloferacales	Haloferacaceae	Haloquadratum	walsbyi DSM 16790
>AS000309|GQ374925.1|SP00020 Archaea	Euryarchaeota	Halobacteria	Haloferacales	Haloferacaceae	Haloquadratum	walsbyi DSM 16790
>AS000310|NC_008553.1|SP00021 Archaea	Euryarchaeota	Methanomicrobia	Methanosarcinales	Methanotrichaceae	Methanothrix	thermoacetophila PT
>AS000311|NC_008553.1|SP00021 Archaea	Euryarchaeota	Methanomicrobia	Methanosarcinales	Methanotrichaceae	Methanothrix	thermoacetophila PT
>AS000312|CP000477.1|SP00021 Archaea	Euryarchaeota	Methanomicrobia	Methanosarcinales	Methanotrichaceae	Methanothrix	thermoacetophila PT
>AS000313|NR_074214.1|SP00021 Archaea	Euryarchaeota	Methanomicrobia	Methanosarcinales	Methanotrichaceae	Methanothrix	thermoacetophila PT
>AS000314|CP000477.1|SP00021 Archaea	Euryarchaeota	Methanomicrobia	Methanosarcinales	Methanotrichaceae	Methanothrix	thermoacetophila PT
>AS000315|LN868388.1|SP00021 Archaea	Euryarchaeota	Methanomicrobia	Methanosarcinales	Methanotrichaceae	Methanothrix	thermoacetophila PT
>AS000316|NC_008698.1|SP00022 Archaea	Crenarchaeota	Thermoprotei	Thermoproteales	Thermofilaceae	Thermofilum	pendens Hrk 5
>AS000317|NR_029214.1|SP00022 Archaea	Crenarchaeota	Thermoprotei	Thermoproteales	Thermofilaceae	Thermofilum	pendens Hrk 5
>AS000318|CP000505.1|SP00022 Archaea	Crenarchaeota	Thermoprotei	Thermoproteales	Thermofilaceae	Thermofilum	pendens Hrk 5
>AS000319|NC_008818.1|SP00023 Archaea	Crenarchaeota	Thermoprotei	Desulfurococcales	Pyrodictiaceae	Hyperthermus	butylicus DSM 5456
>AS000320|CP000493.1|SP00023 Archaea	Crenarchaeota	Thermoprotei	Desulfurococcales	Pyrodictiaceae	Hyperthermus	butylicus DSM 5456
>AS000321|NR_102938.1|SP00023 Archaea	Crenarchaeota	Thermoprotei	Desulfurococcales	Pyrodictiaceae	Hyperthermus	butylicus DSM 5456
>AS000322|NR_117149.1|SP00024 Archaea	Euryarchaeota	Methanomicrobia	Methanomicrobiales	Methanocorpusculaceae	Methanocorpusculum	labreanum Z
>AS000323|EU662667.1|SP00024 Archaea	Euryarchaeota	Methanomicrobia	Methanomicrobiales	Methanocorpusculaceae	Methanocorpusculum	labreanum Z
>AS000324|AY260434.1|SP00024 Archaea	Euryarchaeota	Methanomicrobia	Methanomicrobiales	Methanocorpusculaceae	Methanocorpusculum	labreanum Z
>AS000325|NR_117749.1|SP00024 Archaea	Euryarchaeota	Methanomicrobia	Methanomicrobiales	Methanocorpusculaceae	Methanocorpusculum	labreanum Z
>AS000326|NR_115182.1|SP00024 Archaea	Euryarchaeota	Methanomicrobia	Methanomicrobiales	Methanocorpusculaceae	Methanocorpusculum	labreanum Z
>AS000327|AY570655.1|SP00024 Archaea	Euryarchaeota	Methanomicrobia	Methanomicrobiales	Methanocorpusculaceae	Methanocorpusculum	labreanum Z
>AS000328|CP000559.1|SP00024 Archaea	Euryarchaeota	Methanomicrobia	Methanomicrobiales	Methanocorpusculaceae	Methanocorpusculum	labreanum Z
>AS000329|KJ734865.1|SP00024 Archaea	Euryarchaeota	Methanomicrobia	Methanomicrobiales	Methanocorpusculaceae	Methanocorpusculum	labreanum Z
>AS000330|EU662687.1|SP00024 Archaea	Euryarchaeota	Methanomicrobia	Methanomicrobiales	Methanocorpusculaceae	Methanocorpusculum	labreanum Z
>AS000331|AB494245.1|SP00024 Archaea	Euryarchaeota	Methanomicrobia	Methanomicrobiales	Methanocorpusculaceae	Methanocorpusculum	labreanum Z
>AS000332|EU662684.1|SP00024 Archaea	Euryarchaeota	Methanomicrobia	Methanomicrobiales	Methanocorpusculaceae	Methanocorpusculum	labreanum Z
>AS000333|AY570676.1|SP00024 Archaea	Euryarchaeota	Methanomicrobia	Methanomicrobiales	Methanocorpusculaceae	Methanocorpusculum	labreanum Z
>AS000334|NR_074173.1|SP00024 Archaea	Euryarchaeota	Methanomicrobia	Methanomicrobiales	Methanocorpusculaceae	Methanocorpusculum	labreanum Z
>AS000335|EU662683.1|SP00024 Archaea	Euryarchaeota	Methanomicrobia	Methanomicrobiales	Methanocorpusculaceae	Methanocorpusculum	labreanum Z
>AS000336|NC_008942.1|SP00024 Archaea	Euryarchaeota	Methanomicrobia	Methanomicrobiales	Methanocorpusculaceae	Methanocorpusculum	labreanum Z
>AS000337|NR_117148.1|SP00024 Archaea	Euryarchaeota	Methanomicrobia	Methanomicrobiales	Methanocorpusculaceae	Methanocorpusculum	labreanum Z
>AS000338|AY570660.1|SP00024 Archaea	Euryarchaeota	Methanomicrobia	Methanomicrobiales	Methanocorpusculaceae	Methanocorpusculum	labreanum Z
>AS000339|EU662677.1|SP00024 Archaea	Euryarchaeota	Methanomicrobia	Methanomicrobiales	Methanocorpusculaceae	Methanocorpusculum	labreanum Z
>AS000340|AB494251.1|SP00024 Archaea	Euryarchaeota	Methanomicrobia	Methanomicrobiales	Methanocorpusculaceae	Methanocorpusculum	labreanum Z
>AS000341|EU662690.1|SP00024 Archaea	Euryarchaeota	Methanomicrobia	Methanomicrobiales	Methanocorpusculaceae	Methanocorpusculum	labreanum Z
>AS000342|EU662671.1|SP00024 Archaea	Euryarchaeota	Methanomicrobia	Methanomicrobiales	Methanocorpusculaceae	Methanocorpusculum	labreanum Z
>AS000343|NR_029086.1|SP00024 Archaea	Euryarchaeota	Methanomicrobia	Methanomicrobiales	Methanocorpusculaceae	Methanocorpusculum	labreanum Z
>AS000344|NR_104804.1|SP00024 Archaea	Euryarchaeota	Methanomicrobia	Methanomicrobiales	Methanocorpusculaceae	Methanocorpusculum	labreanum Z
>AS000345|NC_009033.1|SP00025 Archaea	Crenarchaeota	Thermoprotei	Desulfurococcales	Desulfurococcaceae	Staphylothermus	marinus F1
>AS000346|JN030656.1|SP00026 Archaea	Euryarchaeota	Methanomicrobia	Methanomicrobiales	Methanomicrobiaceae	Methanoculleus	marisnigri JR1
>AS000347|NR_028152.1|SP00026 Archaea	Euryarchaeota	Methanomicrobia	Methanomicrobiales	Methanomicrobiaceae	Methanoculleus	marisnigri JR1
>AS000348|JN030650.1|SP00026 Archaea	Euryarchaeota	Methanomicrobia	Methanomicrobiales	Methanomicrobiaceae	Methanoculleus	marisnigri JR1
>AS000349|NC_009051.1|SP00026 Archaea	Euryarchaeota	Methanomicrobia	Methanomicrobiales	Methanomicrobiaceae	Methanoculleus	marisnigri JR1
>AS000350|JF980392.1|SP00026 Archaea	Euryarchaeota	Methanomicrobia	Methanomicrobiales	Methanomicrobiaceae	Methanoculleus	marisnigri JR1
>AS000351|JN030649.1|SP00026 Archaea	Euryarchaeota	Methanomicrobia	Methanomicrobiales	Methanomicrobiaceae	Methanoculleus	marisnigri JR1
>AS000352|JN030643.1|SP00026 Archaea	Euryarchaeota	Methanomicrobia	Methanomicrobiales	Methanomicrobiaceae	Methanoculleus	marisnigri JR1
>AS000353|JN030647.1|SP00026 Archaea	Euryarchaeota	Methanomicrobia	Methanomicrobiales	Methanomicrobiaceae	Methanoculleus	marisnigri JR1
>AS000354|JF980398.1|SP00026 Archaea	Euryarchaeota	Methanomicrobia	Methanomicrobiales	Methanomicrobiaceae	Methanoculleus	marisnigri JR1
>AS000355|JN030648.1|SP00026 Archaea	Euryarchaeota	Methanomicrobia	Methanomicrobiales	Methanomicrobiaceae	Methanoculleus	marisnigri JR1
>AS000356|MG786573.1|SP00026 Archaea	Euryarchaeota	Methanomicrobia	Methanomicrobiales	Methanomicrobiaceae	Methanoculleus	marisnigri JR1
>AS000357|JN030657.1|SP00026 Archaea	Euryarchaeota	Methanomicrobia	Methanomicrobiales	Methanomicrobiaceae	Methanoculleus	marisnigri JR1
>AS000358|NR_074174.1|SP00026 Archaea	Euryarchaeota	Methanomicrobia	Methanomicrobiales	Methanomicrobiaceae	Methanoculleus	marisnigri JR1
>AS000359|JN030653.1|SP00026 Archaea	Euryarchaeota	Methanomicrobia	Methanomicrobiales	Methanomicrobiaceae	Methanoculleus	marisnigri JR1
>AS000360|CP000562.1|SP00026 Archaea	Euryarchaeota	Methanomicrobia	Methanomicrobiales	Methanomicrobiaceae	Methanoculleus	marisnigri JR1
>AS000361|CP000867.1|SP00027 Archaea	Euryarchaeota	Methanococci	Methanococcales	Methanococcaceae	Methanococcus	maripaludis C5
>AS000362|CP000745.1|SP00027 Archaea	Euryarchaeota	Methanococci	Methanococcales	Methanococcaceae	Methanococcus	maripaludis C5
>AS000363|BX950229.1|SP00027 Archaea	Euryarchaeota	Methanococci	Methanococcales	Methanococcaceae	Methanococcus	maripaludis C5
>AS000364|AP011528.1|SP00027 Archaea	Euryarchaeota	Methanococci	Methanococcales	Methanococcaceae	Methanococcus	maripaludis C5
>AS000365|NC_009135.1|SP00027 Archaea	Euryarchaeota	Methanococci	Methanococcales	Methanococcaceae	Methanococcus	maripaludis C5
>AS000366|CP026606.1|SP00027 Archaea	Euryarchaeota	Methanococci	Methanococcales	Methanococcaceae	Methanococcus	maripaludis C5
>AS000367|AP011526.1|SP00027 Archaea	Euryarchaeota	Methanococci	Methanococcales	Methanococcaceae	Methanococcus	maripaludis C5
>AS000368|CP000660.1|SP00028 Archaea	Crenarchaeota	Thermoprotei	Thermoproteales	Thermoproteaceae	Pyrobaculum	arsenaticum DSM 13514
>AS000369|NG_041961.1|SP00028 Archaea	Crenarchaeota	Thermoprotei	Thermoproteales	Thermoproteaceae	Pyrobaculum	arsenaticum DSM 13514
>AS000370|NC_009376.1|SP00028 Archaea	Crenarchaeota	Thermoprotei	Thermoproteales	Thermoproteaceae	Pyrobaculum	arsenaticum DSM 13514
>AS000371|NC_009464.1|SP00029 Archaea	Euryarchaeota	Methanomicrobia	Methanocellales	Methanocellaceae	Methanocella	arvoryzae MRE50
>AS000372|NC_009464.1|SP00029 Archaea	Euryarchaeota	Methanomicrobia	Methanocellales	Methanocellaceae	Methanocella	arvoryzae MRE50
>AS000373|CR626858.1|SP00029 Archaea	Euryarchaeota	Methanomicrobia	Methanocellales	Methanocellaceae	Methanocella	arvoryzae MRE50
>AS000374|NR_074232.1|SP00029 Archaea	Euryarchaeota	Methanomicrobia	Methanocellales	Methanocellaceae	Methanocella	arvoryzae MRE50
>AS000375|CR626856.1|SP00029 Archaea	Euryarchaeota	Methanomicrobia	Methanocellales	Methanocellaceae	Methanocella	arvoryzae MRE50
>AS000376|NC_009515.1|SP00030 Archaea	Euryarchaeota	Methanobacteria	Methanobacteriales	Methanobacteriaceae	Methanobrevibacter	smithii ATCC 35061
>AS000377|CP000678.1|SP00030 Archaea	Euryarchaeota	Methanobacteria	Methanobacteriales	Methanobacteriaceae	Methanobrevibacter	smithii ATCC 35061
>AS000378|LR590664.1|SP00030 Archaea	Euryarchaeota	Methanobacteria	Methanobacteriales	Methanobacteriaceae	Methanobrevibacter	smithii ATCC 35061
>AS000379|NC_009515.1|SP00030 Archaea	Euryarchaeota	Methanobacteria	Methanobacteriales	Methanobacteriaceae	Methanobrevibacter	smithii ATCC 35061
>AS000380|CP017803.1|SP00030 Archaea	Euryarchaeota	Methanobacteria	Methanobacteriales	Methanobacteriaceae	Methanobrevibacter	smithii ATCC 35061
>AS000381|NR_074235.1|SP00030 Archaea	Euryarchaeota	Methanobacteria	Methanobacteriales	Methanobacteriaceae	Methanobrevibacter	smithii ATCC 35061
>AS000382|CP000678.1|SP00030 Archaea	Euryarchaeota	Methanobacteria	Methanobacteriales	Methanobacteriaceae	Methanobrevibacter	smithii ATCC 35061
>AS000383|CP000742.1|SP00031 Archaea	Euryarchaeota	Methanococci	Methanococcales	Methanococcaceae	Methanococcus	vannielii SB
>AS000384|NC_009634.1|SP00031 Archaea	Euryarchaeota	Methanococci	Methanococcales	Methanococcaceae	Methanococcus	vannielii SB
>AS000385|NR_074175.1|SP00031 Archaea	Euryarchaeota	Methanococci	Methanococcales	Methanococcaceae	Methanococcus	vannielii SB
>AS000386|M36507.1|SP00031 Archaea	Euryarchaeota	Methanococci	Methanococcales	Methanococcaceae	Methanococcus	vannielii SB
>AS000387|NC_009635.1|SP00032 Archaea	Euryarchaeota	Methanococci	Methanococcales	Methanococcaceae	Methanococcus	aeolicus Nankai-3
>AS000388|CP000743.1|SP00032 Archaea	Euryarchaeota	Methanococci	Methanococcales	Methanococcaceae	Methanococcus	aeolicus Nankai-3
>AS000389|NR_074182.1|SP00032 Archaea	Euryarchaeota	Methanococci	Methanococcales	Methanococcaceae	Methanococcus	aeolicus Nankai-3
>AS000390|NC_009635.1|SP00032 Archaea	Euryarchaeota	Methanococci	Methanococcales	Methanococcaceae	Methanococcus	aeolicus Nankai-3
>AS000391|NC_009637.1|SP00033 Archaea	Euryarchaeota	Methanococci	Methanococcales	Methanococcaceae	Methanococcus	maripaludis C7
>AS000392|CP000745.1|SP00033 Archaea	Euryarchaeota	Methanococci	Methanococcales	Methanococcaceae	Methanococcus	maripaludis C7
>AS000393|CP000867.1|SP00033 Archaea	Euryarchaeota	Methanococci	Methanococcales	Methanococcaceae	Methanococcus	maripaludis C7
>AS000394|BX950229.1|SP00033 Archaea	Euryarchaeota	Methanococci	Methanococcales	Methanococcaceae	Methanococcus	maripaludis C7
>AS000395|AP011528.1|SP00033 Archaea	Euryarchaeota	Methanococci	Methanococcales	Methanococcaceae	Methanococcus	maripaludis C7
>AS000396|CP000609.1|SP00033 Archaea	Euryarchaeota	Methanococci	Methanococcales	Methanococcaceae	Methanococcus	maripaludis C7
>AS000397|CP026606.1|SP00033 Archaea	Euryarchaeota	Methanococci	Methanococcales	Methanococcaceae	Methanococcus	maripaludis C7
>AS000398|BX950229.1|SP00033 Archaea	Euryarchaeota	Methanococci	Methanococcales	Methanococcaceae	Methanococcus	maripaludis C7
>AS000399|CP000780.1|SP00034 Archaea	Euryarchaeota	Methanomicrobia	Methanomicrobiales	Methanoregulaceae	Methanoregula	boonei 6A8
>AS000400|NC_009712.1|SP00034 Archaea	Euryarchaeota	Methanomicrobia	Methanomicrobiales	Methanoregulaceae	Methanoregula	boonei 6A8
>AS000401|NR_074180.1|SP00034 Archaea	Euryarchaeota	Methanomicrobia	Methanomicrobiales	Methanoregulaceae	Methanoregula	boonei 6A8
>AS000402|NR_074104.1|SP00035 Archaea	Crenarchaeota	Thermoprotei	Desulfurococcales	Desulfurococcaceae	Ignicoccus	hospitalis KIN4/I
>AS000403|NC_009776.1|SP00035 Archaea	Crenarchaeota	Thermoprotei	Desulfurococcales	Desulfurococcaceae	Ignicoccus	hospitalis KIN4/I
>AS000404|NC_009975.1|SP00036 Archaea	Euryarchaeota	Methanococci	Methanococcales	Methanococcaceae	Methanococcus	maripaludis C6
>AS000405|CP000745.1|SP00036 Archaea	Euryarchaeota	Methanococci	Methanococcales	Methanococcaceae	Methanococcus	maripaludis C6
>AS000406|BX950229.1|SP00036 Archaea	Euryarchaeota	Methanococci	Methanococcales	Methanococcaceae	Methanococcus	maripaludis C6
>AS000407|AP011528.1|SP00036 Archaea	Euryarchaeota	Methanococci	Methanococcales	Methanococcaceae	Methanococcus	maripaludis C6
>AS000408|CP000609.1|SP00036 Archaea	Euryarchaeota	Methanococci	Methanococcales	Methanococcaceae	Methanococcus	maripaludis C6
>AS000409|CP026606.1|SP00036 Archaea	Euryarchaeota	Methanococci	Methanococcales	Methanococcaceae	Methanococcus	maripaludis C6
>AS000410|BX950229.1|SP00036 Archaea	Euryarchaeota	Methanococci	Methanococcales	Methanococcaceae	Methanococcus	maripaludis C6
>AS000411|KJ881837.1|SP00037 Archaea	Thaumarchaeota	Unknown	Nitrosopumilales	Nitrosopumilaceae	Nitrosopumilus	maritimus SCM1
>AS000412|KJ881833.1|SP00037 Archaea	Thaumarchaeota	Unknown	Nitrosopumilales	Nitrosopumilaceae	Nitrosopumilus	maritimus SCM1
>AS000413|KJ881478.1|SP00037 Archaea	Thaumarchaeota	Unknown	Nitrosopumilales	Nitrosopumilaceae	Nitrosopumilus	maritimus SCM1
>AS000414|KJ881474.1|SP00037 Archaea	Thaumarchaeota	Unknown	Nitrosopumilales	Nitrosopumilaceae	Nitrosopumilus	maritimus SCM1
>AS000415|KJ881493.1|SP00037 Archaea	Thaumarchaeota	Unknown	Nitrosopumilales	Nitrosopumilaceae	Nitrosopumilus	maritimus SCM1
>AS000416|KJ881455.1|SP00037 Archaea	Thaumarchaeota	Unknown	Nitrosopumilales	Nitrosopumilaceae	Nitrosopumilus	maritimus SCM1
>AS000417|CP026993.1|SP00037 Archaea	Thaumarchaeota	Unknown	Nitrosopumilales	Nitrosopumilaceae	Nitrosopumilus	maritimus SCM1
>AS000418|KJ881847.1|SP00037 Archaea	Thaumarchaeota	Unknown	Nitrosopumilales	Nitrosopumilaceae	Nitrosopumilus	maritimus SCM1
>AS000419|CP003843.1|SP00037 Archaea	Thaumarchaeota	Unknown	Nitrosopumilales	Nitrosopumilaceae	Nitrosopumilus	maritimus SCM1
>AS000420|KJ881805.1|SP00037 Archaea	Thaumarchaeota	Unknown	Nitrosopumilales	Nitrosopumilaceae	Nitrosopumilus	maritimus SCM1
>AS000421|KJ881782.1|SP00037 Archaea	Thaumarchaeota	Unknown	Nitrosopumilales	Nitrosopumilaceae	Nitrosopumilus	maritimus SCM1
>AS000422|KJ881469.1|SP00037 Archaea	Thaumarchaeota	Unknown	Nitrosopumilales	Nitrosopumilaceae	Nitrosopumilus	maritimus SCM1
>AS000423|KJ881743.1|SP00037 Archaea	Thaumarchaeota	Unknown	Nitrosopumilales	Nitrosopumilaceae	Nitrosopumilus	maritimus SCM1
>AS000424|KJ881824.1|SP00037 Archaea	Thaumarchaeota	Unknown	Nitrosopumilales	Nitrosopumilaceae	Nitrosopumilus	maritimus SCM1
>AS000425|KJ881629.1|SP00037 Archaea	Thaumarchaeota	Unknown	Nitrosopumilales	Nitrosopumilaceae	Nitrosopumilus	maritimus SCM1
>AS000426|MT876207.1|SP00037 Archaea	Thaumarchaeota	Unknown	Nitrosopumilales	Nitrosopumilaceae	Nitrosopumilus	maritimus SCM1
>AS000427|KJ881472.1|SP00037 Archaea	Thaumarchaeota	Unknown	Nitrosopumilales	Nitrosopumilaceae	Nitrosopumilus	maritimus SCM1
>AS000428|KJ881449.1|SP00037 Archaea	Thaumarchaeota	Unknown	Nitrosopumilales	Nitrosopumilaceae	Nitrosopumilus	maritimus SCM1
>AS000429|KJ881819.1|SP00037 Archaea	Thaumarchaeota	Unknown	Nitrosopumilales	Nitrosopumilaceae	Nitrosopumilus	maritimus SCM1
>AS000430|KJ881473.1|SP00037 Archaea	Thaumarchaeota	Unknown	Nitrosopumilales	Nitrosopumilaceae	Nitrosopumilus	maritimus SCM1
>AS000431|KJ881818.1|SP00037 Archaea	Thaumarchaeota	Unknown	Nitrosopumilales	Nitrosopumilaceae	Nitrosopumilus	maritimus SCM1
>AS000432|KJ881830.1|SP00037 Archaea	Thaumarchaeota	Unknown	Nitrosopumilales	Nitrosopumilaceae	Nitrosopumilus	maritimus SCM1
>AS000433|FJ971108.1|SP00037 Archaea	Thaumarchaeota	Unknown	Nitrosopumilales	Nitrosopumilaceae	Nitrosopumilus	maritimus SCM1
>AS000434|KJ881769.1|SP00037 Archaea	Thaumarchaeota	Unknown	Nitrosopumilales	Nitrosopumilaceae	Nitrosopumilus	maritimus SCM1
>AS000435|KJ881778.1|SP00037 Archaea	Thaumarchaeota	Unknown	Nitrosopumilales	Nitrosopumilaceae	Nitrosopumilus	maritimus SCM1
>AS000436|KJ881813.1|SP00037 Archaea	Thaumarchaeota	Unknown	Nitrosopumilales	Nitrosopumilaceae	Nitrosopumilus	maritimus SCM1
>AS000437|KJ881734.1|SP00037 Archaea	Thaumarchaeota	Unknown	Nitrosopumilales	Nitrosopumilaceae	Nitrosopumilus	maritimus SCM1
>AS000438|KJ881848.1|SP00037 Archaea	Thaumarchaeota	Unknown	Nitrosopumilales	Nitrosopumilaceae	Nitrosopumilus	maritimus SCM1
>AS000439|KJ881464.1|SP00037 Archaea	Thaumarchaeota	Unknown	Nitrosopumilales	Nitrosopumilaceae	Nitrosopumilus	maritimus SCM1
>AS000440|KJ881492.1|SP00037 Archaea	Thaumarchaeota	Unknown	Nitrosopumilales	Nitrosopumilaceae	Nitrosopumilus	maritimus SCM1
>AS000441|KJ881854.1|SP00037 Archaea	Thaumarchaeota	Unknown	Nitrosopumilales	Nitrosopumilaceae	Nitrosopumilus	maritimus SCM1
>AS000442|KJ881794.1|SP00037 Archaea	Thaumarchaeota	Unknown	Nitrosopumilales	Nitrosopumilaceae	Nitrosopumilus	maritimus SCM1
>AS000443|MK139956.1|SP00037 Archaea	Thaumarchaeota	Unknown	Nitrosopumilales	Nitrosopumilaceae	Nitrosopumilus	maritimus SCM1
>AS000444|KJ881459.1|SP00037 Archaea	Thaumarchaeota	Unknown	Nitrosopumilales	Nitrosopumilaceae	Nitrosopumilus	maritimus SCM1
>AS000445|KJ881777.1|SP00037 Archaea	Thaumarchaeota	Unknown	Nitrosopumilales	Nitrosopumilaceae	Nitrosopumilus	maritimus SCM1
>AS000446|KJ881617.1|SP00037 Archaea	Thaumarchaeota	Unknown	Nitrosopumilales	Nitrosopumilaceae	Nitrosopumilus	maritimus SCM1
>AS000447|KF954226.1|SP00037 Archaea	Thaumarchaeota	Unknown	Nitrosopumilales	Nitrosopumilaceae	Nitrosopumilus	maritimus SCM1
>AS000448|FJ971117.1|SP00037 Archaea	Thaumarchaeota	Unknown	Nitrosopumilales	Nitrosopumilaceae	Nitrosopumilus	maritimus SCM1
>AS000449|KJ881463.1|SP00037 Archaea	Thaumarchaeota	Unknown	Nitrosopumilales	Nitrosopumilaceae	Nitrosopumilus	maritimus SCM1
>AS000450|KJ881781.1|SP00037 Archaea	Thaumarchaeota	Unknown	Nitrosopumilales	Nitrosopumilaceae	Nitrosopumilus	maritimus SCM1
>AS000451|KJ881465.1|SP00037 Archaea	Thaumarchaeota	Unknown	Nitrosopumilales	Nitrosopumilaceae	Nitrosopumilus	maritimus SCM1
>AS000452|KJ882262.1|SP00037 Archaea	Thaumarchaeota	Unknown	Nitrosopumilales	Nitrosopumilaceae	Nitrosopumilus	maritimus SCM1
>AS000453|MT876201.1|SP00037 Archaea	Thaumarchaeota	Unknown	Nitrosopumilales	Nitrosopumilaceae	Nitrosopumilus	maritimus SCM1
>AS000454|CP003842.1|SP00037 Archaea	Thaumarchaeota	Unknown	Nitrosopumilales	Nitrosopumilaceae	Nitrosopumilus	maritimus SCM1
>AS000455|KJ881489.1|SP00037 Archaea	Thaumarchaeota	Unknown	Nitrosopumilales	Nitrosopumilaceae	Nitrosopumilus	maritimus SCM1
>AS000456|KJ881832.1|SP00037 Archaea	Thaumarchaeota	Unknown	Nitrosopumilales	Nitrosopumilaceae	Nitrosopumilus	maritimus SCM1
>AS000457|KJ881454.1|SP00037 Archaea	Thaumarchaeota	Unknown	Nitrosopumilales	Nitrosopumilaceae	Nitrosopumilus	maritimus SCM1
>AS000458|MT876206.1|SP00037 Archaea	Thaumarchaeota	Unknown	Nitrosopumilales	Nitrosopumilaceae	Nitrosopumilus	maritimus SCM1
>AS000459|KJ881773.1|SP00037 Archaea	Thaumarchaeota	Unknown	Nitrosopumilales	Nitrosopumilaceae	Nitrosopumilus	maritimus SCM1
>AS000460|KJ881783.1|SP00037 Archaea	Thaumarchaeota	Unknown	Nitrosopumilales	Nitrosopumilaceae	Nitrosopumilus	maritimus SCM1
>AS000461|FJ971123.1|SP00037 Archaea	Thaumarchaeota	Unknown	Nitrosopumilales	Nitrosopumilaceae	Nitrosopumilus	maritimus SCM1
>AS000462|KJ881810.1|SP00037 Archaea	Thaumarchaeota	Unknown	Nitrosopumilales	Nitrosopumilaceae	Nitrosopumilus	maritimus SCM1
>AS000463|KJ881457.1|SP00037 Archaea	Thaumarchaeota	Unknown	Nitrosopumilales	Nitrosopumilaceae	Nitrosopumilus	maritimus SCM1
>AS000464|KJ881823.1|SP00037 Archaea	Thaumarchaeota	Unknown	Nitrosopumilales	Nitrosopumilaceae	Nitrosopumilus	maritimus SCM1
>AS000465|KJ881798.1|SP00037 Archaea	Thaumarchaeota	Unknown	Nitrosopumilales	Nitrosopumilaceae	Nitrosopumilus	maritimus SCM1
>AS000466|KJ881771.1|SP00037 Archaea	Thaumarchaeota	Unknown	Nitrosopumilales	Nitrosopumilaceae	Nitrosopumilus	maritimus SCM1
>AS000467|KJ881831.1|SP00037 Archaea	Thaumarchaeota	Unknown	Nitrosopumilales	Nitrosopumilaceae	Nitrosopumilus	maritimus SCM1
>AS000468|MT876205.1|SP00037 Archaea	Thaumarchaeota	Unknown	Nitrosopumilales	Nitrosopumilaceae	Nitrosopumilus	maritimus SCM1
>AS000469|KJ882261.1|SP00037 Archaea	Thaumarchaeota	Unknown	Nitrosopumilales	Nitrosopumilaceae	Nitrosopumilus	maritimus SCM1
>AS000470|KJ881475.1|SP00037 Archaea	Thaumarchaeota	Unknown	Nitrosopumilales	Nitrosopumilaceae	Nitrosopumilus	maritimus SCM1
>AS000471|KJ881481.1|SP00037 Archaea	Thaumarchaeota	Unknown	Nitrosopumilales	Nitrosopumilaceae	Nitrosopumilus	maritimus SCM1
>AS000472|KJ881841.1|SP00037 Archaea	Thaumarchaeota	Unknown	Nitrosopumilales	Nitrosopumilaceae	Nitrosopumilus	maritimus SCM1
>AS000473|KJ881825.1|SP00037 Archaea	Thaumarchaeota	Unknown	Nitrosopumilales	Nitrosopumilaceae	Nitrosopumilus	maritimus SCM1
>AS000474|KJ881836.1|SP00037 Archaea	Thaumarchaeota	Unknown	Nitrosopumilales	Nitrosopumilaceae	Nitrosopumilus	maritimus SCM1
>AS000475|KJ881621.1|SP00037 Archaea	Thaumarchaeota	Unknown	Nitrosopumilales	Nitrosopumilaceae	Nitrosopumilus	maritimus SCM1
>AS000476|KJ881456.1|SP00037 Archaea	Thaumarchaeota	Unknown	Nitrosopumilales	Nitrosopumilaceae	Nitrosopumilus	maritimus SCM1
>AS000477|KJ881461.1|SP00037 Archaea	Thaumarchaeota	Unknown	Nitrosopumilales	Nitrosopumilaceae	Nitrosopumilus	maritimus SCM1
>AS000478|KJ881856.1|SP00037 Archaea	Thaumarchaeota	Unknown	Nitrosopumilales	Nitrosopumilaceae	Nitrosopumilus	maritimus SCM1
>AS000479|KJ881779.1|SP00037 Archaea	Thaumarchaeota	Unknown	Nitrosopumilales	Nitrosopumilaceae	Nitrosopumilus	maritimus SCM1
>AS000480|KJ881768.1|SP00037 Archaea	Thaumarchaeota	Unknown	Nitrosopumilales	Nitrosopumilaceae	Nitrosopumilus	maritimus SCM1
>AS000481|KJ881751.1|SP00037 Archaea	Thaumarchaeota	Unknown	Nitrosopumilales	Nitrosopumilaceae	Nitrosopumilus	maritimus SCM1
>AS000482|KJ881801.1|SP00037 Archaea	Thaumarchaeota	Unknown	Nitrosopumilales	Nitrosopumilaceae	Nitrosopumilus	maritimus SCM1
>AS000483|KJ881796.1|SP00037 Archaea	Thaumarchaeota	Unknown	Nitrosopumilales	Nitrosopumilaceae	Nitrosopumilus	maritimus SCM1
>AS000484|KJ881792.1|SP00037 Archaea	Thaumarchaeota	Unknown	Nitrosopumilales	Nitrosopumilaceae	Nitrosopumilus	maritimus SCM1
>AS000485|KJ881460.1|SP00037 Archaea	Thaumarchaeota	Unknown	Nitrosopumilales	Nitrosopumilaceae	Nitrosopumilus	maritimus SCM1
>AS000486|KJ881838.1|SP00037 Archaea	Thaumarchaeota	Unknown	Nitrosopumilales	Nitrosopumilaceae	Nitrosopumilus	maritimus SCM1
>AS000487|KJ881774.1|SP00037 Archaea	Thaumarchaeota	Unknown	Nitrosopumilales	Nitrosopumilaceae	Nitrosopumilus	maritimus SCM1
>AS000488|MT876204.1|SP00037 Archaea	Thaumarchaeota	Unknown	Nitrosopumilales	Nitrosopumilaceae	Nitrosopumilus	maritimus SCM1
>AS000489|MT876202.1|SP00037 Archaea	Thaumarchaeota	Unknown	Nitrosopumilales	Nitrosopumilaceae	Nitrosopumilus	maritimus SCM1
>AS000490|KJ881787.1|SP00037 Archaea	Thaumarchaeota	Unknown	Nitrosopumilales	Nitrosopumilaceae	Nitrosopumilus	maritimus SCM1
>AS000491|CP000866.1|SP00037 Archaea	Thaumarchaeota	Unknown	Nitrosopumilales	Nitrosopumilaceae	Nitrosopumilus	maritimus SCM1
>AS000492|KJ881471.1|SP00037 Archaea	Thaumarchaeota	Unknown	Nitrosopumilales	Nitrosopumilaceae	Nitrosopumilus	maritimus SCM1
>AS000493|MT876199.1|SP00037 Archaea	Thaumarchaeota	Unknown	Nitrosopumilales	Nitrosopumilaceae	Nitrosopumilus	maritimus SCM1
>AS000494|KJ881775.1|SP00037 Archaea	Thaumarchaeota	Unknown	Nitrosopumilales	Nitrosopumilaceae	Nitrosopumilus	maritimus SCM1
>AS000495|MT876200.1|SP00037 Archaea	Thaumarchaeota	Unknown	Nitrosopumilales	Nitrosopumilaceae	Nitrosopumilus	maritimus SCM1
>AS000496|NR_102913.1|SP00037 Archaea	Thaumarchaeota	Unknown	Nitrosopumilales	Nitrosopumilaceae	Nitrosopumilus	maritimus SCM1
>AS000497|KJ881623.1|SP00037 Archaea	Thaumarchaeota	Unknown	Nitrosopumilales	Nitrosopumilaceae	Nitrosopumilus	maritimus SCM1
>AS000498|CP035425.1|SP00037 Archaea	Thaumarchaeota	Unknown	Nitrosopumilales	Nitrosopumilaceae	Nitrosopumilus	maritimus SCM1
>AS000499|FJ971119.1|SP00037 Archaea	Thaumarchaeota	Unknown	Nitrosopumilales	Nitrosopumilaceae	Nitrosopumilus	maritimus SCM1
>AS000500|KJ881795.1|SP00037 Archaea	Thaumarchaeota	Unknown	Nitrosopumilales	Nitrosopumilaceae	Nitrosopumilus	maritimus SCM1
>AS000501|KJ881788.1|SP00037 Archaea	Thaumarchaeota	Unknown	Nitrosopumilales	Nitrosopumilaceae	Nitrosopumilus	maritimus SCM1
>AS000502|NC_010085.1|SP00037 Archaea	Thaumarchaeota	Unknown	Nitrosopumilales	Nitrosopumilaceae	Nitrosopumilus	maritimus SCM1
>AS000503|KJ881736.1|SP00037 Archaea	Thaumarchaeota	Unknown	Nitrosopumilales	Nitrosopumilaceae	Nitrosopumilus	maritimus SCM1
>AS000504|KJ881821.1|SP00037 Archaea	Thaumarchaeota	Unknown	Nitrosopumilales	Nitrosopumilaceae	Nitrosopumilus	maritimus SCM1
>AS000505|FJ971120.1|SP00037 Archaea	Thaumarchaeota	Unknown	Nitrosopumilales	Nitrosopumilaceae	Nitrosopumilus	maritimus SCM1
>AS000506|NR_159206.1|SP00037 Archaea	Thaumarchaeota	Unknown	Nitrosopumilales	Nitrosopumilaceae	Nitrosopumilus	maritimus SCM1
>AS000507|KJ881799.1|SP00037 Archaea	Thaumarchaeota	Unknown	Nitrosopumilales	Nitrosopumilaceae	Nitrosopumilus	maritimus SCM1
>AS000508|KJ881829.1|SP00037 Archaea	Thaumarchaeota	Unknown	Nitrosopumilales	Nitrosopumilaceae	Nitrosopumilus	maritimus SCM1
>AS000509|CP010868.1|SP00037 Archaea	Thaumarchaeota	Unknown	Nitrosopumilales	Nitrosopumilaceae	Nitrosopumilus	maritimus SCM1
>AS000510|KJ881477.1|SP00037 Archaea	Thaumarchaeota	Unknown	Nitrosopumilales	Nitrosopumilaceae	Nitrosopumilus	maritimus SCM1
>AS000511|KJ881931.1|SP00037 Archaea	Thaumarchaeota	Unknown	Nitrosopumilales	Nitrosopumilaceae	Nitrosopumilus	maritimus SCM1
>AS000512|KJ881498.1|SP00037 Archaea	Thaumarchaeota	Unknown	Nitrosopumilales	Nitrosopumilaceae	Nitrosopumilus	maritimus SCM1
>AS000513|KJ881804.1|SP00037 Archaea	Thaumarchaeota	Unknown	Nitrosopumilales	Nitrosopumilaceae	Nitrosopumilus	maritimus SCM1
>AS000514|MT876208.1|SP00037 Archaea	Thaumarchaeota	Unknown	Nitrosopumilales	Nitrosopumilaceae	Nitrosopumilus	maritimus SCM1
>AS000515|KJ881741.1|SP00037 Archaea	Thaumarchaeota	Unknown	Nitrosopumilales	Nitrosopumilaceae	Nitrosopumilus	maritimus SCM1
>AS000516|KJ881800.1|SP00037 Archaea	Thaumarchaeota	Unknown	Nitrosopumilales	Nitrosopumilaceae	Nitrosopumilus	maritimus SCM1
>AS000517|KJ881840.1|SP00037 Archaea	Thaumarchaeota	Unknown	Nitrosopumilales	Nitrosopumilaceae	Nitrosopumilus	maritimus SCM1
>AS000518|KJ881453.1|SP00037 Archaea	Thaumarchaeota	Unknown	Nitrosopumilales	Nitrosopumilaceae	Nitrosopumilus	maritimus SCM1
>AS000519|KJ881620.1|SP00037 Archaea	Thaumarchaeota	Unknown	Nitrosopumilales	Nitrosopumilaceae	Nitrosopumilus	maritimus SCM1
>AS000520|KJ881809.1|SP00037 Archaea	Thaumarchaeota	Unknown	Nitrosopumilales	Nitrosopumilaceae	Nitrosopumilus	maritimus SCM1
>AS000521|KJ881780.1|SP00037 Archaea	Thaumarchaeota	Unknown	Nitrosopumilales	Nitrosopumilaceae	Nitrosopumilus	maritimus SCM1
>AS000522|KJ881468.1|SP00037 Archaea	Thaumarchaeota	Unknown	Nitrosopumilales	Nitrosopumilaceae	Nitrosopumilus	maritimus SCM1
>AS000523|KJ881807.1|SP00037 Archaea	Thaumarchaeota	Unknown	Nitrosopumilales	Nitrosopumilaceae	Nitrosopumilus	maritimus SCM1
>AS000524|KJ881812.1|SP00037 Archaea	Thaumarchaeota	Unknown	Nitrosopumilales	Nitrosopumilaceae	Nitrosopumilus	maritimus SCM1
>AS000525|KJ881732.1|SP00037 Archaea	Thaumarchaeota	Unknown	Nitrosopumilales	Nitrosopumilaceae	Nitrosopumilus	maritimus SCM1
>AS000526|KJ881631.1|SP00037 Archaea	Thaumarchaeota	Unknown	Nitrosopumilales	Nitrosopumilaceae	Nitrosopumilus	maritimus SCM1
>AS000527|KF954230.1|SP00037 Archaea	Thaumarchaeota	Unknown	Nitrosopumilales	Nitrosopumilaceae	Nitrosopumilus	maritimus SCM1
>AS000528|KJ881855.1|SP00037 Archaea	Thaumarchaeota	Unknown	Nitrosopumilales	Nitrosopumilaceae	Nitrosopumilus	maritimus SCM1
>AS000529|KJ881451.1|SP00037 Archaea	Thaumarchaeota	Unknown	Nitrosopumilales	Nitrosopumilaceae	Nitrosopumilus	maritimus SCM1
>AS000530|KJ882266.1|SP00037 Archaea	Thaumarchaeota	Unknown	Nitrosopumilales	Nitrosopumilaceae	Nitrosopumilus	maritimus SCM1
>AS000531|FJ971122.1|SP00037 Archaea	Thaumarchaeota	Unknown	Nitrosopumilales	Nitrosopumilaceae	Nitrosopumilus	maritimus SCM1
>AS000532|KJ881803.1|SP00037 Archaea	Thaumarchaeota	Unknown	Nitrosopumilales	Nitrosopumilaceae	Nitrosopumilus	maritimus SCM1
>AS000533|KJ881820.1|SP00037 Archaea	Thaumarchaeota	Unknown	Nitrosopumilales	Nitrosopumilaceae	Nitrosopumilus	maritimus SCM1
>AS000534|KJ881483.1|SP00037 Archaea	Thaumarchaeota	Unknown	Nitrosopumilales	Nitrosopumilaceae	Nitrosopumilus	maritimus SCM1
>AS000535|KJ881834.1|SP00037 Archaea	Thaumarchaeota	Unknown	Nitrosopumilales	Nitrosopumilaceae	Nitrosopumilus	maritimus SCM1
>AS000536|KJ881806.1|SP00037 Archaea	Thaumarchaeota	Unknown	Nitrosopumilales	Nitrosopumilaceae	Nitrosopumilus	maritimus SCM1
>AS000537|KJ881849.1|SP00037 Archaea	Thaumarchaeota	Unknown	Nitrosopumilales	Nitrosopumilaceae	Nitrosopumilus	maritimus SCM1
>AS000538|KJ881491.1|SP00037 Archaea	Thaumarchaeota	Unknown	Nitrosopumilales	Nitrosopumilaceae	Nitrosopumilus	maritimus SCM1
>AS000539|KJ881797.1|SP00037 Archaea	Thaumarchaeota	Unknown	Nitrosopumilales	Nitrosopumilaceae	Nitrosopumilus	maritimus SCM1
>AS000540|KJ881814.1|SP00037 Archaea	Thaumarchaeota	Unknown	Nitrosopumilales	Nitrosopumilaceae	Nitrosopumilus	maritimus SCM1
>AS000541|KJ881784.1|SP00037 Archaea	Thaumarchaeota	Unknown	Nitrosopumilales	Nitrosopumilaceae	Nitrosopumilus	maritimus SCM1
>AS000542|KJ881826.1|SP00037 Archaea	Thaumarchaeota	Unknown	Nitrosopumilales	Nitrosopumilaceae	Nitrosopumilus	maritimus SCM1
>AS000543|AY099163.1|SP00038 Archaea	Euryarchaeota	Thermococci	Thermococcales	Thermococcaceae	Thermococcus	onnurineus NA1
>AS000544|CP021848.1|SP00038 Archaea	Euryarchaeota	Thermococci	Thermococcales	Thermococcaceae	Thermococcus	onnurineus NA1
>AS000545|NR_074373.1|SP00038 Archaea	Euryarchaeota	Thermococci	Thermococcales	Thermococcaceae	Thermococcus	onnurineus NA1
>AS000546|CP001398.1|SP00038 Archaea	Euryarchaeota	Thermococci	Thermococcales	Thermococcaceae	Thermococcus	onnurineus NA1
>AS000547|NC_011529.1|SP00038 Archaea	Euryarchaeota	Thermococci	Thermococcales	Thermococcaceae	Thermococcus	onnurineus NA1
>AS000548|U76535.1|SP00038 Archaea	Euryarchaeota	Thermococci	Thermococcales	Thermococcaceae	Thermococcus	onnurineus NA1
>AS000549|HQ377301.1|SP00038 Archaea	Euryarchaeota	Thermococci	Thermococcales	Thermococcaceae	Thermococcus	onnurineus NA1
>AS000550|CP015106.1|SP00038 Archaea	Euryarchaeota	Thermococci	Thermococcales	Thermococcaceae	Thermococcus	onnurineus NA1
>AS000551|CP007140.1|SP00038 Archaea	Euryarchaeota	Thermococci	Thermococcales	Thermococcaceae	Thermococcus	onnurineus NA1
>AS000552|HQ377302.1|SP00038 Archaea	Euryarchaeota	Thermococci	Thermococcales	Thermococcaceae	Thermococcus	onnurineus NA1
>AS000553|CP014855.1|SP00038 Archaea	Euryarchaeota	Thermococci	Thermococcales	Thermococcaceae	Thermococcus	onnurineus NA1
>AS000554|CP015101.1|SP00038 Archaea	Euryarchaeota	Thermococci	Thermococcales	Thermococcaceae	Thermococcus	onnurineus NA1
>AS000555|AB107769.1|SP00038 Archaea	Euryarchaeota	Thermococci	Thermococcales	Thermococcaceae	Thermococcus	onnurineus NA1
>AS000556|NR_042736.1|SP00038 Archaea	Euryarchaeota	Thermococci	Thermococcales	Thermococcaceae	Thermococcus	onnurineus NA1
>AS000557|AY099165.1|SP00038 Archaea	Euryarchaeota	Thermococci	Thermococcales	Thermococcaceae	Thermococcus	onnurineus NA1
>AS000558|CP015520.1|SP00038 Archaea	Euryarchaeota	Thermococci	Thermococcales	Thermococcaceae	Thermococcus	onnurineus NA1
>AS000559|CP014854.1|SP00038 Archaea	Euryarchaeota	Thermococci	Thermococcales	Thermococcaceae	Thermococcus	onnurineus NA1
>AS000560|NR_028193.1|SP00038 Archaea	Euryarchaeota	Thermococci	Thermococcales	Thermococcaceae	Thermococcus	onnurineus NA1
>AS000561|NR_074867.1|SP00038 Archaea	Euryarchaeota	Thermococci	Thermococcales	Thermococcaceae	Thermococcus	onnurineus NA1
>AS000562|DQ167232.1|SP00038 Archaea	Euryarchaeota	Thermococci	Thermococcales	Thermococcaceae	Thermococcus	onnurineus NA1
>AS000563|AY099162.1|SP00038 Archaea	Euryarchaeota	Thermococci	Thermococcales	Thermococcaceae	Thermococcus	onnurineus NA1
>AS000564|CP014750.1|SP00038 Archaea	Euryarchaeota	Thermococci	Thermococcales	Thermococcaceae	Thermococcus	onnurineus NA1
>AS000565|NR_042740.1|SP00038 Archaea	Euryarchaeota	Thermococci	Thermococcales	Thermococcaceae	Thermococcus	onnurineus NA1
>AS000566|NR_028216.1|SP00038 Archaea	Euryarchaeota	Thermococci	Thermococcales	Thermococcaceae	Thermococcus	onnurineus NA1
>AS000567|M21529.1|SP00038 Archaea	Euryarchaeota	Thermococci	Thermococcales	Thermococcaceae	Thermococcus	onnurineus NA1
>AS000568|CP000855.1|SP00038 Archaea	Euryarchaeota	Thermococci	Thermococcales	Thermococcaceae	Thermococcus	onnurineus NA1
>AS000569|NR_042739.1|SP00038 Archaea	Euryarchaeota	Thermococci	Thermococcales	Thermococcaceae	Thermococcus	onnurineus NA1
>AS000570|NR_028194.1|SP00038 Archaea	Euryarchaeota	Thermococci	Thermococcales	Thermococcaceae	Thermococcus	onnurineus NA1
>AS000571|CP014862.1|SP00038 Archaea	Euryarchaeota	Thermococci	Thermococcales	Thermococcaceae	Thermococcus	onnurineus NA1
>AS000572|NR_040968.1|SP00038 Archaea	Euryarchaeota	Thermococci	Thermococcales	Thermococcaceae	Thermococcus	onnurineus NA1
>AS000573|HQ377308.1|SP00038 Archaea	Euryarchaeota	Thermococci	Thermococcales	Thermococcaceae	Thermococcus	onnurineus NA1
>AS000574|AP006878.1|SP00038 Archaea	Euryarchaeota	Thermococci	Thermococcales	Thermococcaceae	Thermococcus	onnurineus NA1
>AS000575|NR_042738.1|SP00038 Archaea	Euryarchaeota	Thermococci	Thermococcales	Thermococcaceae	Thermococcus	onnurineus NA1
>AS000576|NR_028191.1|SP00038 Archaea	Euryarchaeota	Thermococci	Thermococcales	Thermococcaceae	Thermococcus	onnurineus NA1
>AS000577|CP015105.1|SP00038 Archaea	Euryarchaeota	Thermococci	Thermococcales	Thermococcaceae	Thermococcus	onnurineus NA1
>AS000578|NR_042735.1|SP00038 Archaea	Euryarchaeota	Thermococci	Thermococcales	Thermococcaceae	Thermococcus	onnurineus NA1
>AS000579|NR_104706.1|SP00039 Archaea	Crenarchaeota	Thermoprotei	Desulfurococcales	Desulfurococcaceae	Desulfurococcus	amylolyticus 1221n
>AS000580|NR_074374.1|SP00039 Archaea	Crenarchaeota	Thermoprotei	Desulfurococcales	Desulfurococcaceae	Desulfurococcus	amylolyticus 1221n
>AS000581|NR_102931.1|SP00039 Archaea	Crenarchaeota	Thermoprotei	Desulfurococcales	Desulfurococcaceae	Desulfurococcus	amylolyticus 1221n
>AS000582|CP001140.1|SP00039 Archaea	Crenarchaeota	Thermoprotei	Desulfurococcales	Desulfurococcaceae	Desulfurococcus	amylolyticus 1221n
>AS000583|NC_011766.1|SP00039 Archaea	Crenarchaeota	Thermoprotei	Desulfurococcales	Desulfurococcaceae	Desulfurococcus	amylolyticus 1221n
>AS000584|CP003321.1|SP00039 Archaea	Crenarchaeota	Thermoprotei	Desulfurococcales	Desulfurococcaceae	Desulfurococcus	amylolyticus 1221n
>AS000585|CP001338.1|SP00040 Archaea	Euryarchaeota	Methanomicrobia	Methanomicrobiales	Methanoregulaceae	Methanosphaerula	palustris E1-9c
>AS000586|NC_011832.1|SP00040 Archaea	Euryarchaeota	Methanomicrobia	Methanomicrobiales	Methanoregulaceae	Methanosphaerula	palustris E1-9c
>AS000587|NR_074167.1|SP00040 Archaea	Euryarchaeota	Methanomicrobia	Methanomicrobiales	Methanoregulaceae	Methanosphaerula	palustris E1-9c
>AS000588|NR_044422.1|SP00040 Archaea	Euryarchaeota	Methanomicrobia	Methanomicrobiales	Methanoregulaceae	Methanosphaerula	palustris E1-9c
>AS000589|CP030064.1|SP00041 Archaea	Euryarchaeota	Halobacteria	Haloferacales	Halorubraceae	Halorubrum	lacusprofundi ATCC 49239
>AS000590|CP030064.1|SP00041 Archaea	Euryarchaeota	Halobacteria	Haloferacales	Halorubraceae	Halorubrum	lacusprofundi ATCC 49239
>AS000591|JX972126.1|SP00041 Archaea	Euryarchaeota	Halobacteria	Haloferacales	Halorubraceae	Halorubrum	lacusprofundi ATCC 49239
>AS000592|NC_012029.1|SP00041 Archaea	Euryarchaeota	Halobacteria	Haloferacales	Halorubraceae	Halorubrum	lacusprofundi ATCC 49239
>AS000593|NR_074194.1|SP00041 Archaea	Euryarchaeota	Halobacteria	Haloferacales	Halorubraceae	Halorubrum	lacusprofundi ATCC 49239
>AS000594|KX376706.2|SP00041 Archaea	Euryarchaeota	Halobacteria	Haloferacales	Halorubraceae	Halorubrum	lacusprofundi ATCC 49239
>AS000595|JX972137.1|SP00041 Archaea	Euryarchaeota	Halobacteria	Haloferacales	Halorubraceae	Halorubrum	lacusprofundi ATCC 49239
>AS000596|JX972111.1|SP00041 Archaea	Euryarchaeota	Halobacteria	Haloferacales	Halorubraceae	Halorubrum	lacusprofundi ATCC 49239
>AS000597|KT726338.1|SP00041 Archaea	Euryarchaeota	Halobacteria	Haloferacales	Halorubraceae	Halorubrum	lacusprofundi ATCC 49239
>AS000598|NC_012029.1|SP00041 Archaea	Euryarchaeota	Halobacteria	Haloferacales	Halorubraceae	Halorubrum	lacusprofundi ATCC 49239
>AS000599|KJ644166.1|SP00041 Archaea	Euryarchaeota	Halobacteria	Haloferacales	Halorubraceae	Halorubrum	lacusprofundi ATCC 49239
>AS000600|NR_113479.1|SP00041 Archaea	Euryarchaeota	Halobacteria	Haloferacales	Halorubraceae	Halorubrum	lacusprofundi ATCC 49239
>AS000601|JX972121.1|SP00041 Archaea	Euryarchaeota	Halobacteria	Haloferacales	Halorubraceae	Halorubrum	lacusprofundi ATCC 49239
>AS000602|CP001365.1|SP00041 Archaea	Euryarchaeota	Halobacteria	Haloferacales	Halorubraceae	Halorubrum	lacusprofundi ATCC 49239
>AS000603|NC_012029.1|SP00041 Archaea	Euryarchaeota	Halobacteria	Haloferacales	Halorubraceae	Halorubrum	lacusprofundi ATCC 49239
>AS000604|NR_044766.1|SP00041 Archaea	Euryarchaeota	Halobacteria	Haloferacales	Halorubraceae	Halorubrum	lacusprofundi ATCC 49239
>AS000605|MT798100.1|SP00041 Archaea	Euryarchaeota	Halobacteria	Haloferacales	Halorubraceae	Halorubrum	lacusprofundi ATCC 49239
>AS000606|CP001402.1|SP00042 Archaea	Crenarchaeota	Thermoprotei	Sulfolobales	Sulfolobaceae	Sulfolobus	islandicus M.14.25
>AS000607|CP001400.1|SP00042 Archaea	Crenarchaeota	Thermoprotei	Sulfolobales	Sulfolobaceae	Sulfolobus	islandicus M.14.25
>AS000608|MH443276.1|SP00042 Archaea	Crenarchaeota	Thermoprotei	Sulfolobales	Sulfolobaceae	Sulfolobus	islandicus M.14.25
>AS000609|NR_119198.1|SP00042 Archaea	Crenarchaeota	Thermoprotei	Sulfolobales	Sulfolobaceae	Sulfolobus	islandicus M.14.25
>AS000610|LT549890.1|SP00042 Archaea	Crenarchaeota	Thermoprotei	Sulfolobales	Sulfolobaceae	Sulfolobus	islandicus M.14.25
>AS000611|AY907890.1|SP00042 Archaea	Crenarchaeota	Thermoprotei	Sulfolobales	Sulfolobaceae	Sulfolobus	islandicus M.14.25
>AS000612|CP001800.1|SP00042 Archaea	Crenarchaeota	Thermoprotei	Sulfolobales	Sulfolobaceae	Sulfolobus	islandicus M.14.25
>AS000613|NR_044677.1|SP00042 Archaea	Crenarchaeota	Thermoprotei	Sulfolobales	Sulfolobaceae	Sulfolobus	islandicus M.14.25
>AS000614|CP001399.1|SP00042 Archaea	Crenarchaeota	Thermoprotei	Sulfolobales	Sulfolobaceae	Sulfolobus	islandicus M.14.25
>AS000615|CP001403.1|SP00042 Archaea	Crenarchaeota	Thermoprotei	Sulfolobales	Sulfolobaceae	Sulfolobus	islandicus M.14.25
>AS000616|CP001404.1|SP00042 Archaea	Crenarchaeota	Thermoprotei	Sulfolobales	Sulfolobaceae	Sulfolobus	islandicus M.14.25
>AS000617|CP001731.1|SP00042 Archaea	Crenarchaeota	Thermoprotei	Sulfolobales	Sulfolobaceae	Sulfolobus	islandicus M.14.25
>AS000618|NC_012588.1|SP00042 Archaea	Crenarchaeota	Thermoprotei	Sulfolobales	Sulfolobaceae	Sulfolobus	islandicus M.14.25
>AS000619|AY907889.1|SP00042 Archaea	Crenarchaeota	Thermoprotei	Sulfolobales	Sulfolobaceae	Sulfolobus	islandicus M.14.25
>AS000620|NR_029127.1|SP00042 Archaea	Crenarchaeota	Thermoprotei	Sulfolobales	Sulfolobaceae	Sulfolobus	islandicus M.14.25
>AS000621|CP001402.1|SP00043 Archaea	Crenarchaeota	Thermoprotei	Sulfolobales	Sulfolobaceae	Sulfolobus	islandicus L.S.2.15
>AS000622|CP001400.1|SP00043 Archaea	Crenarchaeota	Thermoprotei	Sulfolobales	Sulfolobaceae	Sulfolobus	islandicus L.S.2.15
>AS000623|MH443276.1|SP00043 Archaea	Crenarchaeota	Thermoprotei	Sulfolobales	Sulfolobaceae	Sulfolobus	islandicus L.S.2.15
>AS000624|NR_119198.1|SP00043 Archaea	Crenarchaeota	Thermoprotei	Sulfolobales	Sulfolobaceae	Sulfolobus	islandicus L.S.2.15
>AS000625|LT549890.1|SP00043 Archaea	Crenarchaeota	Thermoprotei	Sulfolobales	Sulfolobaceae	Sulfolobus	islandicus L.S.2.15
>AS000626|AY907890.1|SP00043 Archaea	Crenarchaeota	Thermoprotei	Sulfolobales	Sulfolobaceae	Sulfolobus	islandicus L.S.2.15
>AS000627|CP001800.1|SP00043 Archaea	Crenarchaeota	Thermoprotei	Sulfolobales	Sulfolobaceae	Sulfolobus	islandicus L.S.2.15
>AS000628|NR_044677.1|SP00043 Archaea	Crenarchaeota	Thermoprotei	Sulfolobales	Sulfolobaceae	Sulfolobus	islandicus L.S.2.15
>AS000629|NC_012589.1|SP00043 Archaea	Crenarchaeota	Thermoprotei	Sulfolobales	Sulfolobaceae	Sulfolobus	islandicus L.S.2.15
>AS000630|CP001399.1|SP00043 Archaea	Crenarchaeota	Thermoprotei	Sulfolobales	Sulfolobaceae	Sulfolobus	islandicus L.S.2.15
>AS000631|CP001403.1|SP00043 Archaea	Crenarchaeota	Thermoprotei	Sulfolobales	Sulfolobaceae	Sulfolobus	islandicus L.S.2.15
>AS000632|CP001404.1|SP00043 Archaea	Crenarchaeota	Thermoprotei	Sulfolobales	Sulfolobaceae	Sulfolobus	islandicus L.S.2.15
>AS000633|CP001731.1|SP00043 Archaea	Crenarchaeota	Thermoprotei	Sulfolobales	Sulfolobaceae	Sulfolobus	islandicus L.S.2.15
>AS000634|AY907889.1|SP00043 Archaea	Crenarchaeota	Thermoprotei	Sulfolobales	Sulfolobaceae	Sulfolobus	islandicus L.S.2.15
>AS000635|NR_029127.1|SP00043 Archaea	Crenarchaeota	Thermoprotei	Sulfolobales	Sulfolobaceae	Sulfolobus	islandicus L.S.2.15
>AS000636|CP001402.1|SP00044 Archaea	Crenarchaeota	Thermoprotei	Sulfolobales	Sulfolobaceae	Sulfolobus	islandicus Y.G.57.14
>AS000637|CP001400.1|SP00044 Archaea	Crenarchaeota	Thermoprotei	Sulfolobales	Sulfolobaceae	Sulfolobus	islandicus Y.G.57.14
>AS000638|MH443276.1|SP00044 Archaea	Crenarchaeota	Thermoprotei	Sulfolobales	Sulfolobaceae	Sulfolobus	islandicus Y.G.57.14
>AS000639|NR_119198.1|SP00044 Archaea	Crenarchaeota	Thermoprotei	Sulfolobales	Sulfolobaceae	Sulfolobus	islandicus Y.G.57.14
>AS000640|LT549890.1|SP00044 Archaea	Crenarchaeota	Thermoprotei	Sulfolobales	Sulfolobaceae	Sulfolobus	islandicus Y.G.57.14
>AS000641|AY907890.1|SP00044 Archaea	Crenarchaeota	Thermoprotei	Sulfolobales	Sulfolobaceae	Sulfolobus	islandicus Y.G.57.14
>AS000642|CP001800.1|SP00044 Archaea	Crenarchaeota	Thermoprotei	Sulfolobales	Sulfolobaceae	Sulfolobus	islandicus Y.G.57.14
>AS000643|NR_044677.1|SP00044 Archaea	Crenarchaeota	Thermoprotei	Sulfolobales	Sulfolobaceae	Sulfolobus	islandicus Y.G.57.14
>AS000644|CP001399.1|SP00044 Archaea	Crenarchaeota	Thermoprotei	Sulfolobales	Sulfolobaceae	Sulfolobus	islandicus Y.G.57.14
>AS000645|CP001403.1|SP00044 Archaea	Crenarchaeota	Thermoprotei	Sulfolobales	Sulfolobaceae	Sulfolobus	islandicus Y.G.57.14
>AS000646|CP001404.1|SP00044 Archaea	Crenarchaeota	Thermoprotei	Sulfolobales	Sulfolobaceae	Sulfolobus	islandicus Y.G.57.14
>AS000647|CP001731.1|SP00044 Archaea	Crenarchaeota	Thermoprotei	Sulfolobales	Sulfolobaceae	Sulfolobus	islandicus Y.G.57.14
>AS000648|NC_012622.1|SP00044 Archaea	Crenarchaeota	Thermoprotei	Sulfolobales	Sulfolobaceae	Sulfolobus	islandicus Y.G.57.14
>AS000649|AY907889.1|SP00044 Archaea	Crenarchaeota	Thermoprotei	Sulfolobales	Sulfolobaceae	Sulfolobus	islandicus Y.G.57.14
>AS000650|NR_029127.1|SP00044 Archaea	Crenarchaeota	Thermoprotei	Sulfolobales	Sulfolobaceae	Sulfolobus	islandicus Y.G.57.14
>AS000651|CP001402.1|SP00045 Archaea	Crenarchaeota	Thermoprotei	Sulfolobales	Sulfolobaceae	Sulfolobus	islandicus Y.N.15.51
>AS000652|CP001400.1|SP00045 Archaea	Crenarchaeota	Thermoprotei	Sulfolobales	Sulfolobaceae	Sulfolobus	islandicus Y.N.15.51
>AS000653|MH443276.1|SP00045 Archaea	Crenarchaeota	Thermoprotei	Sulfolobales	Sulfolobaceae	Sulfolobus	islandicus Y.N.15.51
>AS000654|NR_119198.1|SP00045 Archaea	Crenarchaeota	Thermoprotei	Sulfolobales	Sulfolobaceae	Sulfolobus	islandicus Y.N.15.51
>AS000655|LT549890.1|SP00045 Archaea	Crenarchaeota	Thermoprotei	Sulfolobales	Sulfolobaceae	Sulfolobus	islandicus Y.N.15.51
>AS000656|AY907890.1|SP00045 Archaea	Crenarchaeota	Thermoprotei	Sulfolobales	Sulfolobaceae	Sulfolobus	islandicus Y.N.15.51
>AS000657|CP001800.1|SP00045 Archaea	Crenarchaeota	Thermoprotei	Sulfolobales	Sulfolobaceae	Sulfolobus	islandicus Y.N.15.51
>AS000658|NR_044677.1|SP00045 Archaea	Crenarchaeota	Thermoprotei	Sulfolobales	Sulfolobaceae	Sulfolobus	islandicus Y.N.15.51
>AS000659|CP001399.1|SP00045 Archaea	Crenarchaeota	Thermoprotei	Sulfolobales	Sulfolobaceae	Sulfolobus	islandicus Y.N.15.51
>AS000660|CP001403.1|SP00045 Archaea	Crenarchaeota	Thermoprotei	Sulfolobales	Sulfolobaceae	Sulfolobus	islandicus Y.N.15.51
>AS000661|NC_012623.1|SP00045 Archaea	Crenarchaeota	Thermoprotei	Sulfolobales	Sulfolobaceae	Sulfolobus	islandicus Y.N.15.51
>AS000662|CP001731.1|SP00045 Archaea	Crenarchaeota	Thermoprotei	Sulfolobales	Sulfolobaceae	Sulfolobus	islandicus Y.N.15.51
>AS000663|AY907889.1|SP00045 Archaea	Crenarchaeota	Thermoprotei	Sulfolobales	Sulfolobaceae	Sulfolobus	islandicus Y.N.15.51
>AS000664|NR_029127.1|SP00045 Archaea	Crenarchaeota	Thermoprotei	Sulfolobales	Sulfolobaceae	Sulfolobus	islandicus Y.N.15.51
>AS000665|CP001402.1|SP00046 Archaea	Crenarchaeota	Thermoprotei	Sulfolobales	Sulfolobaceae	Sulfolobus	islandicus M.16.27
>AS000666|CP001400.1|SP00046 Archaea	Crenarchaeota	Thermoprotei	Sulfolobales	Sulfolobaceae	Sulfolobus	islandicus M.16.27
>AS000667|MH443276.1|SP00046 Archaea	Crenarchaeota	Thermoprotei	Sulfolobales	Sulfolobaceae	Sulfolobus	islandicus M.16.27
>AS000668|NR_119198.1|SP00046 Archaea	Crenarchaeota	Thermoprotei	Sulfolobales	Sulfolobaceae	Sulfolobus	islandicus M.16.27
>AS000669|LT549890.1|SP00046 Archaea	Crenarchaeota	Thermoprotei	Sulfolobales	Sulfolobaceae	Sulfolobus	islandicus M.16.27
>AS000670|AY907890.1|SP00046 Archaea	Crenarchaeota	Thermoprotei	Sulfolobales	Sulfolobaceae	Sulfolobus	islandicus M.16.27
>AS000671|CP001800.1|SP00046 Archaea	Crenarchaeota	Thermoprotei	Sulfolobales	Sulfolobaceae	Sulfolobus	islandicus M.16.27
>AS000672|NR_044677.1|SP00046 Archaea	Crenarchaeota	Thermoprotei	Sulfolobales	Sulfolobaceae	Sulfolobus	islandicus M.16.27
>AS000673|CP001399.1|SP00046 Archaea	Crenarchaeota	Thermoprotei	Sulfolobales	Sulfolobaceae	Sulfolobus	islandicus M.16.27
>AS000674|CP001403.1|SP00046 Archaea	Crenarchaeota	Thermoprotei	Sulfolobales	Sulfolobaceae	Sulfolobus	islandicus M.16.27
>AS000675|CP001404.1|SP00046 Archaea	Crenarchaeota	Thermoprotei	Sulfolobales	Sulfolobaceae	Sulfolobus	islandicus M.16.27
>AS000676|CP001731.1|SP00046 Archaea	Crenarchaeota	Thermoprotei	Sulfolobales	Sulfolobaceae	Sulfolobus	islandicus M.16.27
>AS000677|NC_012632.1|SP00046 Archaea	Crenarchaeota	Thermoprotei	Sulfolobales	Sulfolobaceae	Sulfolobus	islandicus M.16.27
>AS000678|AY907889.1|SP00046 Archaea	Crenarchaeota	Thermoprotei	Sulfolobales	Sulfolobaceae	Sulfolobus	islandicus M.16.27
>AS000679|NR_029127.1|SP00046 Archaea	Crenarchaeota	Thermoprotei	Sulfolobales	Sulfolobaceae	Sulfolobus	islandicus M.16.27
>AS000680|CP001402.1|SP00047 Archaea	Crenarchaeota	Thermoprotei	Sulfolobales	Sulfolobaceae	Sulfolobus	islandicus M.16.4
>AS000681|CP001400.1|SP00047 Archaea	Crenarchaeota	Thermoprotei	Sulfolobales	Sulfolobaceae	Sulfolobus	islandicus M.16.4
>AS000682|MH443276.1|SP00047 Archaea	Crenarchaeota	Thermoprotei	Sulfolobales	Sulfolobaceae	Sulfolobus	islandicus M.16.4
>AS000683|NR_119198.1|SP00047 Archaea	Crenarchaeota	Thermoprotei	Sulfolobales	Sulfolobaceae	Sulfolobus	islandicus M.16.4
>AS000684|NC_012726.1|SP00047 Archaea	Crenarchaeota	Thermoprotei	Sulfolobales	Sulfolobaceae	Sulfolobus	islandicus M.16.4
>AS000685|LT549890.1|SP00047 Archaea	Crenarchaeota	Thermoprotei	Sulfolobales	Sulfolobaceae	Sulfolobus	islandicus M.16.4
>AS000686|AY907890.1|SP00047 Archaea	Crenarchaeota	Thermoprotei	Sulfolobales	Sulfolobaceae	Sulfolobus	islandicus M.16.4
>AS000687|CP001800.1|SP00047 Archaea	Crenarchaeota	Thermoprotei	Sulfolobales	Sulfolobaceae	Sulfolobus	islandicus M.16.4
>AS000688|NR_044677.1|SP00047 Archaea	Crenarchaeota	Thermoprotei	Sulfolobales	Sulfolobaceae	Sulfolobus	islandicus M.16.4
>AS000689|CP001399.1|SP00047 Archaea	Crenarchaeota	Thermoprotei	Sulfolobales	Sulfolobaceae	Sulfolobus	islandicus M.16.4
>AS000690|CP001403.1|SP00047 Archaea	Crenarchaeota	Thermoprotei	Sulfolobales	Sulfolobaceae	Sulfolobus	islandicus M.16.4
>AS000691|CP001404.1|SP00047 Archaea	Crenarchaeota	Thermoprotei	Sulfolobales	Sulfolobaceae	Sulfolobus	islandicus M.16.4
>AS000692|CP001731.1|SP00047 Archaea	Crenarchaeota	Thermoprotei	Sulfolobales	Sulfolobaceae	Sulfolobus	islandicus M.16.4
>AS000693|AY907889.1|SP00047 Archaea	Crenarchaeota	Thermoprotei	Sulfolobales	Sulfolobaceae	Sulfolobus	islandicus M.16.4
>AS000694|NR_029127.1|SP00047 Archaea	Crenarchaeota	Thermoprotei	Sulfolobales	Sulfolobaceae	Sulfolobus	islandicus M.16.4
>AS000695|AY099163.1|SP00048 Archaea	Euryarchaeota	Thermococci	Thermococcales	Thermococcaceae	Thermococcus	gammatolerans EJ3
>AS000696|NR_074373.1|SP00048 Archaea	Euryarchaeota	Thermococci	Thermococcales	Thermococcaceae	Thermococcus	gammatolerans EJ3
>AS000697|CP001398.1|SP00048 Archaea	Euryarchaeota	Thermococci	Thermococcales	Thermococcaceae	Thermococcus	gammatolerans EJ3
>AS000698|HQ377300.1|SP00048 Archaea	Euryarchaeota	Thermococci	Thermococcales	Thermococcaceae	Thermococcus	gammatolerans EJ3
>AS000699|NR_121795.1|SP00048 Archaea	Euryarchaeota	Thermococci	Thermococcales	Thermococcaceae	Thermococcus	gammatolerans EJ3
>AS000700|HQ377301.1|SP00048 Archaea	Euryarchaeota	Thermococci	Thermococcales	Thermococcaceae	Thermococcus	gammatolerans EJ3
>AS000701|AY099157.1|SP00048 Archaea	Euryarchaeota	Thermococci	Thermococcales	Thermococcaceae	Thermococcus	gammatolerans EJ3
>AS000702|CP007264.1|SP00048 Archaea	Euryarchaeota	Thermococci	Thermococcales	Thermococcaceae	Thermococcus	gammatolerans EJ3
>AS000703|CP007140.1|SP00048 Archaea	Euryarchaeota	Thermococci	Thermococcales	Thermococcaceae	Thermococcus	gammatolerans EJ3
>AS000704|CP014855.1|SP00048 Archaea	Euryarchaeota	Thermococci	Thermococcales	Thermococcaceae	Thermococcus	gammatolerans EJ3
>AS000705|CP015101.1|SP00048 Archaea	Euryarchaeota	Thermococci	Thermococcales	Thermococcaceae	Thermococcus	gammatolerans EJ3
>AS000706|AB107769.1|SP00048 Archaea	Euryarchaeota	Thermococci	Thermococcales	Thermococcaceae	Thermococcus	gammatolerans EJ3
>AS000707|NR_042736.1|SP00048 Archaea	Euryarchaeota	Thermococci	Thermococcales	Thermococcaceae	Thermococcus	gammatolerans EJ3
>AS000708|CP014854.1|SP00048 Archaea	Euryarchaeota	Thermococci	Thermococcales	Thermococcaceae	Thermococcus	gammatolerans EJ3
>AS000709|CP002952.1|SP00048 Archaea	Euryarchaeota	Thermococci	Thermococcales	Thermococcaceae	Thermococcus	gammatolerans EJ3
>AS000710|KJ616741.1|SP00048 Archaea	Euryarchaeota	Thermococci	Thermococcales	Thermococcaceae	Thermococcus	gammatolerans EJ3
>AS000711|NR_028193.1|SP00048 Archaea	Euryarchaeota	Thermococci	Thermococcales	Thermococcaceae	Thermococcus	gammatolerans EJ3
>AS000712|AY099153.1|SP00048 Archaea	Euryarchaeota	Thermococci	Thermococcales	Thermococcaceae	Thermococcus	gammatolerans EJ3
>AS000713|LT900021.1|SP00048 Archaea	Euryarchaeota	Thermococci	Thermococcales	Thermococcaceae	Thermococcus	gammatolerans EJ3
>AS000714|NR_074867.1|SP00048 Archaea	Euryarchaeota	Thermococci	Thermococcales	Thermococcaceae	Thermococcus	gammatolerans EJ3
>AS000715|MT731286.1|SP00048 Archaea	Euryarchaeota	Thermococci	Thermococcales	Thermococcaceae	Thermococcus	gammatolerans EJ3
>AS000716|AY099162.1|SP00048 Archaea	Euryarchaeota	Thermococci	Thermococcales	Thermococcaceae	Thermococcus	gammatolerans EJ3
>AS000717|CP014750.1|SP00048 Archaea	Euryarchaeota	Thermococci	Thermococcales	Thermococcaceae	Thermococcus	gammatolerans EJ3
>AS000718|AY099156.1|SP00048 Archaea	Euryarchaeota	Thermococci	Thermococcales	Thermococcaceae	Thermococcus	gammatolerans EJ3
>AS000719|NR_028216.1|SP00048 Archaea	Euryarchaeota	Thermococci	Thermococcales	Thermococcaceae	Thermococcus	gammatolerans EJ3
>AS000720|NR_115144.1|SP00048 Archaea	Euryarchaeota	Thermococci	Thermococcales	Thermococcaceae	Thermococcus	gammatolerans EJ3
>AS000721|CP000855.1|SP00048 Archaea	Euryarchaeota	Thermococci	Thermococcales	Thermococcaceae	Thermococcus	gammatolerans EJ3
>AS000722|AY099152.1|SP00048 Archaea	Euryarchaeota	Thermococci	Thermococcales	Thermococcaceae	Thermococcus	gammatolerans EJ3
>AS000723|NC_012804.1|SP00048 Archaea	Euryarchaeota	Thermococci	Thermococcales	Thermococcaceae	Thermococcus	gammatolerans EJ3
>AS000724|NR_042739.1|SP00048 Archaea	Euryarchaeota	Thermococci	Thermococcales	Thermococcaceae	Thermococcus	gammatolerans EJ3
>AS000725|CP008887.1|SP00048 Archaea	Euryarchaeota	Thermococci	Thermococcales	Thermococcaceae	Thermococcus	gammatolerans EJ3
>AS000726|AY099154.1|SP00048 Archaea	Euryarchaeota	Thermococci	Thermococcales	Thermococcaceae	Thermococcus	gammatolerans EJ3
>AS000727|NR_028196.1|SP00048 Archaea	Euryarchaeota	Thermococci	Thermococcales	Thermococcaceae	Thermococcus	gammatolerans EJ3
>AS000728|NR_040968.1|SP00048 Archaea	Euryarchaeota	Thermococci	Thermococcales	Thermococcaceae	Thermococcus	gammatolerans EJ3
>AS000729|HQ377305.1|SP00048 Archaea	Euryarchaeota	Thermococci	Thermococcales	Thermococcaceae	Thermococcus	gammatolerans EJ3
>AS000730|HQ377308.1|SP00048 Archaea	Euryarchaeota	Thermococci	Thermococcales	Thermococcaceae	Thermococcus	gammatolerans EJ3
>AS000731|AP006878.1|SP00048 Archaea	Euryarchaeota	Thermococci	Thermococcales	Thermococcaceae	Thermococcus	gammatolerans EJ3
>AS000732|AY099160.1|SP00048 Archaea	Euryarchaeota	Thermococci	Thermococcales	Thermococcaceae	Thermococcus	gammatolerans EJ3
>AS000733|NR_042738.1|SP00048 Archaea	Euryarchaeota	Thermococci	Thermococcales	Thermococcaceae	Thermococcus	gammatolerans EJ3
>AS000734|NR_028191.1|SP00048 Archaea	Euryarchaeota	Thermococci	Thermococcales	Thermococcaceae	Thermococcus	gammatolerans EJ3
>AS000735|NR_042735.1|SP00048 Archaea	Euryarchaeota	Thermococci	Thermococcales	Thermococcaceae	Thermococcus	gammatolerans EJ3
>AS000736|NR_102888.1|SP00049 Archaea	Euryarchaeota	Thermococci	Thermococcales	Thermococcaceae	Thermococcus	sibiricus MM 739
>AS000737|HM041915.1|SP00049 Archaea	Euryarchaeota	Thermococci	Thermococcales	Thermococcaceae	Thermococcus	sibiricus MM 739
>AS000738|AY099181.1|SP00049 Archaea	Euryarchaeota	Thermococci	Thermococcales	Thermococcaceae	Thermococcus	sibiricus MM 739
>AS000739|NC_012883.1|SP00049 Archaea	Euryarchaeota	Thermococci	Thermococcales	Thermococcaceae	Thermococcus	sibiricus MM 739
>AS000740|KT152868.1|SP00049 Archaea	Euryarchaeota	Thermococci	Thermococcales	Thermococcaceae	Thermococcus	sibiricus MM 739
>AS000741|CP009149.1|SP00050 Archaea	Euryarchaeota	Methanococci	Methanococcales	Methanocaldococcaceae	Methanocaldococcus	fervens AG86
>AS000742|CP001696.1|SP00050 Archaea	Euryarchaeota	Methanococci	Methanococcales	Methanocaldococcaceae	Methanocaldococcus	fervens AG86
>AS000743|CP001901.1|SP00050 Archaea	Euryarchaeota	Methanococci	Methanococcales	Methanocaldococcaceae	Methanocaldococcus	fervens AG86
>AS000744|NR_134838.1|SP00050 Archaea	Euryarchaeota	Methanococci	Methanococcales	Methanocaldococcaceae	Methanocaldococcus	fervens AG86
>AS000745|KC261588.1|SP00050 Archaea	Euryarchaeota	Methanococci	Methanococcales	Methanocaldococcaceae	Methanocaldococcus	fervens AG86
>AS000746|L77117.1|SP00050 Archaea	Euryarchaeota	Methanococci	Methanococcales	Methanocaldococcaceae	Methanocaldococcus	fervens AG86
>AS000747|CP009149.1|SP00050 Archaea	Euryarchaeota	Methanococci	Methanococcales	Methanocaldococcaceae	Methanocaldococcus	fervens AG86
>AS000748|NR_113292.1|SP00050 Archaea	Euryarchaeota	Methanococci	Methanococcales	Methanocaldococcaceae	Methanocaldococcus	fervens AG86
>AS000749|NR_134839.1|SP00050 Archaea	Euryarchaeota	Methanococci	Methanococcales	Methanocaldococcaceae	Methanocaldococcus	fervens AG86
>AS000750|NC_013156.1|SP00050 Archaea	Euryarchaeota	Methanococci	Methanococcales	Methanocaldococcaceae	Methanocaldococcus	fervens AG86
>AS000751|NR_074233.1|SP00050 Archaea	Euryarchaeota	Methanococci	Methanococcales	Methanocaldococcaceae	Methanocaldococcus	fervens AG86
>AS000752|NR_074207.1|SP00050 Archaea	Euryarchaeota	Methanococci	Methanococcales	Methanocaldococcaceae	Methanocaldococcus	fervens AG86
>AS000753|L77117.1|SP00050 Archaea	Euryarchaeota	Methanococci	Methanococcales	Methanocaldococcaceae	Methanocaldococcus	fervens AG86
>AS000754|CP001901.1|SP00050 Archaea	Euryarchaeota	Methanococci	Methanococcales	Methanocaldococcaceae	Methanocaldococcus	fervens AG86
>AS000755|NC_013158.1|SP00051 Archaea	Euryarchaeota	Halobacteria	Halobacteriales	Haloarculaceae	Halorhabdus	utahensis DSM 12940
>AS000756|NR_074206.1|SP00051 Archaea	Euryarchaeota	Halobacteria	Halobacteriales	Haloarculaceae	Halorhabdus	utahensis DSM 12940
>AS000757|NR_113213.1|SP00051 Archaea	Euryarchaeota	Halobacteria	Halobacteriales	Haloarculaceae	Halorhabdus	utahensis DSM 12940
>AS000758|KU995310.1|SP00051 Archaea	Euryarchaeota	Halobacteria	Halobacteriales	Haloarculaceae	Halorhabdus	utahensis DSM 12940
>AS000759|NR_028172.1|SP00051 Archaea	Euryarchaeota	Halobacteria	Halobacteriales	Haloarculaceae	Halorhabdus	utahensis DSM 12940
>AS000760|JF700518.1|SP00051 Archaea	Euryarchaeota	Halobacteria	Halobacteriales	Haloarculaceae	Halorhabdus	utahensis DSM 12940
>AS000761|HF571520.1|SP00051 Archaea	Euryarchaeota	Halobacteria	Halobacteriales	Haloarculaceae	Halorhabdus	utahensis DSM 12940
>AS000762|MN814075.1|SP00052 Archaea	Euryarchaeota	Halobacteria	Halobacteriales	Haloarculaceae	Halomicrobium	mukohataei DSM 12286
>AS000763|MN814076.1|SP00052 Archaea	Euryarchaeota	Halobacteria	Halobacteriales	Haloarculaceae	Halomicrobium	mukohataei DSM 12286
>AS000764|NR_044337.1|SP00052 Archaea	Euryarchaeota	Halobacteria	Halobacteriales	Haloarculaceae	Halomicrobium	mukohataei DSM 12286
>AS000765|CP044129.1|SP00052 Archaea	Euryarchaeota	Halobacteria	Halobacteriales	Haloarculaceae	Halomicrobium	mukohataei DSM 12286
>AS000766|NC_013202.1|SP00052 Archaea	Euryarchaeota	Halobacteria	Halobacteriales	Haloarculaceae	Halomicrobium	mukohataei DSM 12286
>AS000767|NR_116085.1|SP00052 Archaea	Euryarchaeota	Halobacteria	Halobacteriales	Haloarculaceae	Halomicrobium	mukohataei DSM 12286
>AS000768|KU995308.1|SP00052 Archaea	Euryarchaeota	Halobacteria	Halobacteriales	Haloarculaceae	Halomicrobium	mukohataei DSM 12286
>AS000769|NR_074216.1|SP00052 Archaea	Euryarchaeota	Halobacteria	Halobacteriales	Haloarculaceae	Halomicrobium	mukohataei DSM 12286
>AS000770|KT247946.1|SP00052 Archaea	Euryarchaeota	Halobacteria	Halobacteriales	Haloarculaceae	Halomicrobium	mukohataei DSM 12286
>AS000771|NR_113456.1|SP00052 Archaea	Euryarchaeota	Halobacteria	Halobacteriales	Haloarculaceae	Halomicrobium	mukohataei DSM 12286
>AS000772|NC_013202.1|SP00052 Archaea	Euryarchaeota	Halobacteria	Halobacteriales	Haloarculaceae	Halomicrobium	mukohataei DSM 12286
>AS000773|CP044130.1|SP00052 Archaea	Euryarchaeota	Halobacteria	Halobacteriales	Haloarculaceae	Halomicrobium	mukohataei DSM 12286
>AS000774|CP044129.1|SP00052 Archaea	Euryarchaeota	Halobacteria	Halobacteriales	Haloarculaceae	Halomicrobium	mukohataei DSM 12286
>AS000775|KT247951.1|SP00052 Archaea	Euryarchaeota	Halobacteria	Halobacteriales	Haloarculaceae	Halomicrobium	mukohataei DSM 12286
>AS000776|KT247953.1|SP00052 Archaea	Euryarchaeota	Halobacteria	Halobacteriales	Haloarculaceae	Halomicrobium	mukohataei DSM 12286
>AS000777|KT247945.1|SP00052 Archaea	Euryarchaeota	Halobacteria	Halobacteriales	Haloarculaceae	Halomicrobium	mukohataei DSM 12286
>AS000778|CP001689.1|SP00052 Archaea	Euryarchaeota	Halobacteria	Halobacteriales	Haloarculaceae	Halomicrobium	mukohataei DSM 12286
>AS000779|KY053864.1|SP00052 Archaea	Euryarchaeota	Halobacteria	Halobacteriales	Haloarculaceae	Halomicrobium	mukohataei DSM 12286
>AS000780|KT247947.1|SP00052 Archaea	Euryarchaeota	Halobacteria	Halobacteriales	Haloarculaceae	Halomicrobium	mukohataei DSM 12286
>AS000781|NR_118252.1|SP00052 Archaea	Euryarchaeota	Halobacteria	Halobacteriales	Haloarculaceae	Halomicrobium	mukohataei DSM 12286
>AS000782|KT247948.1|SP00052 Archaea	Euryarchaeota	Halobacteria	Halobacteriales	Haloarculaceae	Halomicrobium	mukohataei DSM 12286
>AS000783|CP001688.1|SP00052 Archaea	Euryarchaeota	Halobacteria	Halobacteriales	Haloarculaceae	Halomicrobium	mukohataei DSM 12286
>AS000784|CP001787.1|SP00053 Archaea	Euryarchaeota	Methanococci	Methanococcales	Methanocaldococcaceae	Methanocaldococcus	vulcanius M7
>AS000785|NR_074195.1|SP00053 Archaea	Euryarchaeota	Methanococci	Methanococcales	Methanocaldococcaceae	Methanocaldococcus	vulcanius M7
>AS000786|NR_028701.1|SP00053 Archaea	Euryarchaeota	Methanococci	Methanococcales	Methanocaldococcaceae	Methanocaldococcus	vulcanius M7
>AS000787|NC_013407.1|SP00053 Archaea	Euryarchaeota	Methanococci	Methanococcales	Methanocaldococcaceae	Methanocaldococcus	vulcanius M7
>AS000788|NR_074192.1|SP00054 Archaea	Euryarchaeota	Methanomicrobia	Methanocellales	Methanocellaceae	Methanocella	paludicola SANAE
>AS000789|MG977625.1|SP00054 Archaea	Euryarchaeota	Methanomicrobia	Methanocellales	Methanocellaceae	Methanocella	paludicola SANAE
>AS000790|MG977630.1|SP00054 Archaea	Euryarchaeota	Methanomicrobia	Methanocellales	Methanocellaceae	Methanocella	paludicola SANAE
>AS000791|AP011532.1|SP00054 Archaea	Euryarchaeota	Methanomicrobia	Methanocellales	Methanocellaceae	Methanocella	paludicola SANAE
>AS000792|NC_013665.1|SP00054 Archaea	Euryarchaeota	Methanomicrobia	Methanocellales	Methanocellaceae	Methanocella	paludicola SANAE
>AS000793|MG977597.1|SP00054 Archaea	Euryarchaeota	Methanomicrobia	Methanocellales	Methanocellaceae	Methanocella	paludicola SANAE
>AS000794|MG977604.1|SP00054 Archaea	Euryarchaeota	Methanomicrobia	Methanocellales	Methanocellaceae	Methanocella	paludicola SANAE
>AS000795|MG977636.1|SP00054 Archaea	Euryarchaeota	Methanomicrobia	Methanocellales	Methanocellaceae	Methanocella	paludicola SANAE
>AS000796|MG977543.1|SP00054 Archaea	Euryarchaeota	Methanomicrobia	Methanocellales	Methanocellaceae	Methanocella	paludicola SANAE
>AS000797|MG977653.1|SP00054 Archaea	Euryarchaeota	Methanomicrobia	Methanocellales	Methanocellaceae	Methanocella	paludicola SANAE
>AS000798|NR_028164.1|SP00054 Archaea	Euryarchaeota	Methanomicrobia	Methanocellales	Methanocellaceae	Methanocella	paludicola SANAE
>AS000799|MG977579.1|SP00054 Archaea	Euryarchaeota	Methanomicrobia	Methanocellales	Methanocellaceae	Methanocella	paludicola SANAE
>AS000800|MG977549.1|SP00054 Archaea	Euryarchaeota	Methanomicrobia	Methanocellales	Methanocellaceae	Methanocella	paludicola SANAE
>AS000801|NR_074522.1|SP00055 Archaea	Euryarchaeota	Archaeoglobi	Archaeoglobales	Archaeoglobaceae	Archaeoglobus	profundus DSM 5631
>AS000802|AF297529.1|SP00055 Archaea	Euryarchaeota	Archaeoglobi	Archaeoglobales	Archaeoglobaceae	Archaeoglobus	profundus DSM 5631
>AS000803|NC_013741.1|SP00055 Archaea	Euryarchaeota	Archaeoglobi	Archaeoglobales	Archaeoglobaceae	Archaeoglobus	profundus DSM 5631
>AS000804|AF322392.1|SP00055 Archaea	Euryarchaeota	Archaeoglobi	Archaeoglobales	Archaeoglobaceae	Archaeoglobus	profundus DSM 5631
>AS000805|CP001857.1|SP00055 Archaea	Euryarchaeota	Archaeoglobi	Archaeoglobales	Archaeoglobaceae	Archaeoglobus	profundus DSM 5631
>AS000806|NR_028937.1|SP00055 Archaea	Euryarchaeota	Archaeoglobi	Archaeoglobales	Archaeoglobaceae	Archaeoglobus	profundus DSM 5631
>AS000807|HM210308.1|SP00056 Archaea	Euryarchaeota	Halobacteria	Natrialbales	Natrialbaceae	Haloterrigena	turkmenica DSM 5511
>AS000808|JF449433.1|SP00056 Archaea	Euryarchaeota	Halobacteria	Natrialbales	Natrialbaceae	Haloterrigena	turkmenica DSM 5511
>AS000809|NC_013743.1|SP00056 Archaea	Euryarchaeota	Halobacteria	Natrialbales	Natrialbaceae	Haloterrigena	turkmenica DSM 5511
>AS000810|JF449411.1|SP00056 Archaea	Euryarchaeota	Halobacteria	Natrialbales	Natrialbaceae	Haloterrigena	turkmenica DSM 5511
>AS000811|NC_013743.1|SP00056 Archaea	Euryarchaeota	Halobacteria	Natrialbales	Natrialbaceae	Haloterrigena	turkmenica DSM 5511
>AS000812|NR_040778.1|SP00056 Archaea	Euryarchaeota	Halobacteria	Natrialbales	Natrialbaceae	Haloterrigena	turkmenica DSM 5511
>AS000813|NR_074238.1|SP00056 Archaea	Euryarchaeota	Halobacteria	Natrialbales	Natrialbaceae	Haloterrigena	turkmenica DSM 5511
>AS000814|JF449417.1|SP00056 Archaea	Euryarchaeota	Halobacteria	Natrialbales	Natrialbaceae	Haloterrigena	turkmenica DSM 5511
>AS000815|JF927965.1|SP00056 Archaea	Euryarchaeota	Halobacteria	Natrialbales	Natrialbaceae	Haloterrigena	turkmenica DSM 5511
>AS000816|KF739023.1|SP00056 Archaea	Euryarchaeota	Halobacteria	Natrialbales	Natrialbaceae	Haloterrigena	turkmenica DSM 5511
>AS000817|CP001860.1|SP00056 Archaea	Euryarchaeota	Halobacteria	Natrialbales	Natrialbaceae	Haloterrigena	turkmenica DSM 5511
>AS000818|JF431016.1|SP00056 Archaea	Euryarchaeota	Halobacteria	Natrialbales	Natrialbaceae	Haloterrigena	turkmenica DSM 5511
>AS000819|KF739024.1|SP00056 Archaea	Euryarchaeota	Halobacteria	Natrialbales	Natrialbaceae	Haloterrigena	turkmenica DSM 5511
>AS000820|JF927964.1|SP00056 Archaea	Euryarchaeota	Halobacteria	Natrialbales	Natrialbaceae	Haloterrigena	turkmenica DSM 5511
>AS000821|JF431015.1|SP00056 Archaea	Euryarchaeota	Halobacteria	Natrialbales	Natrialbaceae	Haloterrigena	turkmenica DSM 5511
>AS000822|CP001402.1|SP00057 Archaea	Crenarchaeota	Thermoprotei	Sulfolobales	Sulfolobaceae	Sulfolobus	islandicus L.D.8.5
>AS000823|CP001400.1|SP00057 Archaea	Crenarchaeota	Thermoprotei	Sulfolobales	Sulfolobaceae	Sulfolobus	islandicus L.D.8.5
>AS000824|MH443276.1|SP00057 Archaea	Crenarchaeota	Thermoprotei	Sulfolobales	Sulfolobaceae	Sulfolobus	islandicus L.D.8.5
>AS000825|NR_119198.1|SP00057 Archaea	Crenarchaeota	Thermoprotei	Sulfolobales	Sulfolobaceae	Sulfolobus	islandicus L.D.8.5
>AS000826|LT549890.1|SP00057 Archaea	Crenarchaeota	Thermoprotei	Sulfolobales	Sulfolobaceae	Sulfolobus	islandicus L.D.8.5
>AS000827|AY907890.1|SP00057 Archaea	Crenarchaeota	Thermoprotei	Sulfolobales	Sulfolobaceae	Sulfolobus	islandicus L.D.8.5
>AS000828|CP001800.1|SP00057 Archaea	Crenarchaeota	Thermoprotei	Sulfolobales	Sulfolobaceae	Sulfolobus	islandicus L.D.8.5
>AS000829|NR_044677.1|SP00057 Archaea	Crenarchaeota	Thermoprotei	Sulfolobales	Sulfolobaceae	Sulfolobus	islandicus L.D.8.5
>AS000830|NC_013769.1|SP00057 Archaea	Crenarchaeota	Thermoprotei	Sulfolobales	Sulfolobaceae	Sulfolobus	islandicus L.D.8.5
>AS000831|CP001399.1|SP00057 Archaea	Crenarchaeota	Thermoprotei	Sulfolobales	Sulfolobaceae	Sulfolobus	islandicus L.D.8.5
>AS000832|CP001403.1|SP00057 Archaea	Crenarchaeota	Thermoprotei	Sulfolobales	Sulfolobaceae	Sulfolobus	islandicus L.D.8.5
>AS000833|CP001404.1|SP00057 Archaea	Crenarchaeota	Thermoprotei	Sulfolobales	Sulfolobaceae	Sulfolobus	islandicus L.D.8.5
>AS000834|CP001731.1|SP00057 Archaea	Crenarchaeota	Thermoprotei	Sulfolobales	Sulfolobaceae	Sulfolobus	islandicus L.D.8.5
>AS000835|AY907889.1|SP00057 Archaea	Crenarchaeota	Thermoprotei	Sulfolobales	Sulfolobaceae	Sulfolobus	islandicus L.D.8.5
>AS000836|NR_029127.1|SP00057 Archaea	Crenarchaeota	Thermoprotei	Sulfolobales	Sulfolobaceae	Sulfolobus	islandicus L.D.8.5
>AS000837|NR_074117.1|SP00058 Archaea	Euryarchaeota	Methanobacteria	Methanobacteriales	Methanobacteriaceae	Methanobrevibacter	ruminantium M1
>AS000838|NC_013790.1|SP00058 Archaea	Euryarchaeota	Methanobacteria	Methanobacteriales	Methanobacteriaceae	Methanobrevibacter	ruminantium M1
>AS000839|CP001719.1|SP00058 Archaea	Euryarchaeota	Methanobacteria	Methanobacteriales	Methanobacteriaceae	Methanobrevibacter	ruminantium M1
>AS000840|NC_013790.1|SP00058 Archaea	Euryarchaeota	Methanobacteria	Methanobacteriales	Methanobacteriaceae	Methanobrevibacter	ruminantium M1
>AS000841|NR_041789.1|SP00059 Archaea	Euryarchaeota	Archaeoglobi	Archaeoglobales	Archaeoglobaceae	Ferroglobus	placidus DSM 10642
>AS000842|NR_074531.1|SP00059 Archaea	Euryarchaeota	Archaeoglobi	Archaeoglobales	Archaeoglobaceae	Ferroglobus	placidus DSM 10642
>AS000843|NC_013849.1|SP00059 Archaea	Euryarchaeota	Archaeoglobi	Archaeoglobales	Archaeoglobaceae	Ferroglobus	placidus DSM 10642
>AS000844|CP009149.1|SP00060 Archaea	Euryarchaeota	Methanococci	Methanococcales	Methanocaldococcaceae	Methanocaldococcus	sp. FS406-22
>AS000845|CP001696.1|SP00060 Archaea	Euryarchaeota	Methanococci	Methanococcales	Methanocaldococcaceae	Methanocaldococcus	sp. FS406-22
>AS000846|NC_013887.1|SP00060 Archaea	Euryarchaeota	Methanococci	Methanococcales	Methanocaldococcaceae	Methanocaldococcus	sp. FS406-22
>AS000847|NR_134838.1|SP00060 Archaea	Euryarchaeota	Methanococci	Methanococcales	Methanocaldococcaceae	Methanocaldococcus	sp. FS406-22
>AS000848|KC261588.1|SP00060 Archaea	Euryarchaeota	Methanococci	Methanococcales	Methanocaldococcaceae	Methanocaldococcus	sp. FS406-22
>AS000849|L77117.1|SP00060 Archaea	Euryarchaeota	Methanococci	Methanococcales	Methanocaldococcaceae	Methanocaldococcus	sp. FS406-22
>AS000850|CP009149.1|SP00060 Archaea	Euryarchaeota	Methanococci	Methanococcales	Methanocaldococcaceae	Methanocaldococcus	sp. FS406-22
>AS000851|NR_113292.1|SP00060 Archaea	Euryarchaeota	Methanococci	Methanococcales	Methanocaldococcaceae	Methanocaldococcus	sp. FS406-22
>AS000852|NR_134839.1|SP00060 Archaea	Euryarchaeota	Methanococci	Methanococcales	Methanocaldococcaceae	Methanocaldococcus	sp. FS406-22
>AS000853|CP001696.1|SP00060 Archaea	Euryarchaeota	Methanococci	Methanococcales	Methanocaldococcaceae	Methanocaldococcus	sp. FS406-22
>AS000854|NR_074233.1|SP00060 Archaea	Euryarchaeota	Methanococci	Methanococcales	Methanocaldococcaceae	Methanocaldococcus	sp. FS406-22
>AS000855|NR_074207.1|SP00060 Archaea	Euryarchaeota	Methanococci	Methanococcales	Methanocaldococcaceae	Methanocaldococcus	sp. FS406-22
>AS000856|L77117.1|SP00060 Archaea	Euryarchaeota	Methanococci	Methanococcales	Methanocaldococcaceae	Methanocaldococcus	sp. FS406-22
>AS000857|CP001901.1|SP00060 Archaea	Euryarchaeota	Methanococci	Methanococcales	Methanocaldococcaceae	Methanocaldococcus	sp. FS406-22
>AS000858|LT634703.1|SP00061 Archaea	Euryarchaeota	Halobacteria	Natrialbales	Natrialbaceae	Natrialba	magadii ATCC 43099
>AS000859|NC_013922.1|SP00061 Archaea	Euryarchaeota	Halobacteria	Natrialbales	Natrialbaceae	Natrialba	magadii ATCC 43099
>AS000860|CP001932.1|SP00061 Archaea	Euryarchaeota	Halobacteria	Natrialbales	Natrialbaceae	Natrialba	magadii ATCC 43099
>AS000861|NR_114688.1|SP00061 Archaea	Euryarchaeota	Halobacteria	Natrialbales	Natrialbaceae	Natrialba	magadii ATCC 43099
>AS000862|NR_113522.1|SP00061 Archaea	Euryarchaeota	Halobacteria	Natrialbales	Natrialbaceae	Natrialba	magadii ATCC 43099
>AS000863|KP765047.1|SP00061 Archaea	Euryarchaeota	Halobacteria	Natrialbales	Natrialbaceae	Natrialba	magadii ATCC 43099
>AS000864|NR_074183.1|SP00061 Archaea	Euryarchaeota	Halobacteria	Natrialbales	Natrialbaceae	Natrialba	magadii ATCC 43099
>AS000865|CP001933.1|SP00061 Archaea	Euryarchaeota	Halobacteria	Natrialbales	Natrialbaceae	Natrialba	magadii ATCC 43099
>AS000866|NR_113521.1|SP00061 Archaea	Euryarchaeota	Halobacteria	Natrialbales	Natrialbaceae	Natrialba	magadii ATCC 43099
>AS000867|AF009601.1|SP00061 Archaea	Euryarchaeota	Halobacteria	Natrialbales	Natrialbaceae	Natrialba	magadii ATCC 43099
>AS000868|NR_028177.1|SP00061 Archaea	Euryarchaeota	Halobacteria	Natrialbales	Natrialbaceae	Natrialba	magadii ATCC 43099
>AS000869|NC_013922.1|SP00061 Archaea	Euryarchaeota	Halobacteria	Natrialbales	Natrialbaceae	Natrialba	magadii ATCC 43099
>AS000870|DQ451875.1|SP00062 Archaea	Euryarchaeota	Unknown	Unknown	Unknown	Aciduliprofundum	boonei T469
>AS000871|FR865187.1|SP00062 Archaea	Euryarchaeota	Unknown	Unknown	Unknown	Aciduliprofundum	boonei T469
>AS000872|NC_013926.1|SP00062 Archaea	Euryarchaeota	Unknown	Unknown	Unknown	Aciduliprofundum	boonei T469
>AS000873|FR865183.1|SP00062 Archaea	Euryarchaeota	Unknown	Unknown	Unknown	Aciduliprofundum	boonei T469
>AS000874|FR865188.1|SP00062 Archaea	Euryarchaeota	Unknown	Unknown	Unknown	Aciduliprofundum	boonei T469
>AS000875|GQ478075.1|SP00063 Archaea	Euryarchaeota	Halobacteria	Haloferacales	Haloferacaceae	Haloferax	volcanii DS2
>AS000876|EU308211.1|SP00063 Archaea	Euryarchaeota	Halobacteria	Haloferacales	Haloferacaceae	Haloferax	volcanii DS2
>AS000877|GQ478071.1|SP00063 Archaea	Euryarchaeota	Halobacteria	Haloferacales	Haloferacaceae	Haloferax	volcanii DS2
>AS000878|EU308217.1|SP00063 Archaea	Euryarchaeota	Halobacteria	Haloferacales	Haloferacaceae	Haloferax	volcanii DS2
>AS000879|EU308209.1|SP00063 Archaea	Euryarchaeota	Halobacteria	Haloferacales	Haloferacaceae	Haloferax	volcanii DS2
>AS000880|EU308271.1|SP00063 Archaea	Euryarchaeota	Halobacteria	Haloferacales	Haloferacaceae	Haloferax	volcanii DS2
>AS000881|EU308257.1|SP00063 Archaea	Euryarchaeota	Halobacteria	Haloferacales	Haloferacaceae	Haloferax	volcanii DS2
>AS000882|AB258307.1|SP00063 Archaea	Euryarchaeota	Halobacteria	Haloferacales	Haloferacaceae	Haloferax	volcanii DS2
>AS000883|EU308222.1|SP00063 Archaea	Euryarchaeota	Halobacteria	Haloferacales	Haloferacaceae	Haloferax	volcanii DS2
>AS000884|MG462739.1|SP00063 Archaea	Euryarchaeota	Halobacteria	Haloferacales	Haloferacaceae	Haloferax	volcanii DS2
>AS000885|CP011947.1|SP00063 Archaea	Euryarchaeota	Halobacteria	Haloferacales	Haloferacaceae	Haloferax	volcanii DS2
>AS000886|GQ478066.1|SP00063 Archaea	Euryarchaeota	Halobacteria	Haloferacales	Haloferacaceae	Haloferax	volcanii DS2
>AS000887|NR_125640.1|SP00063 Archaea	Euryarchaeota	Halobacteria	Haloferacales	Haloferacaceae	Haloferax	volcanii DS2
>AS000888|GQ478064.1|SP00063 Archaea	Euryarchaeota	Halobacteria	Haloferacales	Haloferacaceae	Haloferax	volcanii DS2
>AS000889|EU308223.1|SP00063 Archaea	Euryarchaeota	Halobacteria	Haloferacales	Haloferacaceae	Haloferax	volcanii DS2
>AS000890|NR_028158.1|SP00063 Archaea	Euryarchaeota	Halobacteria	Haloferacales	Haloferacaceae	Haloferax	volcanii DS2
>AS000891|GQ478074.1|SP00063 Archaea	Euryarchaeota	Halobacteria	Haloferacales	Haloferacaceae	Haloferax	volcanii DS2
>AS000892|KU995306.1|SP00063 Archaea	Euryarchaeota	Halobacteria	Haloferacales	Haloferacaceae	Haloferax	volcanii DS2
>AS000893|GQ478065.1|SP00063 Archaea	Euryarchaeota	Halobacteria	Haloferacales	Haloferacaceae	Haloferax	volcanii DS2
>AS000894|EU308267.1|SP00063 Archaea	Euryarchaeota	Halobacteria	Haloferacales	Haloferacaceae	Haloferax	volcanii DS2
>AS000895|AB258304.1|SP00063 Archaea	Euryarchaeota	Halobacteria	Haloferacales	Haloferacaceae	Haloferax	volcanii DS2
>AS000896|JX972139.1|SP00063 Archaea	Euryarchaeota	Halobacteria	Haloferacales	Haloferacaceae	Haloferax	volcanii DS2
>AS000897|CP011947.1|SP00063 Archaea	Euryarchaeota	Halobacteria	Haloferacales	Haloferacaceae	Haloferax	volcanii DS2
>AS000898|EU308270.1|SP00063 Archaea	Euryarchaeota	Halobacteria	Haloferacales	Haloferacaceae	Haloferax	volcanii DS2
>AS000899|GQ478061.1|SP00063 Archaea	Euryarchaeota	Halobacteria	Haloferacales	Haloferacaceae	Haloferax	volcanii DS2
>AS000900|EU308264.1|SP00063 Archaea	Euryarchaeota	Halobacteria	Haloferacales	Haloferacaceae	Haloferax	volcanii DS2
>AS000901|MG758711.1|SP00063 Archaea	Euryarchaeota	Halobacteria	Haloferacales	Haloferacaceae	Haloferax	volcanii DS2
>AS000902|EU308268.1|SP00063 Archaea	Euryarchaeota	Halobacteria	Haloferacales	Haloferacaceae	Haloferax	volcanii DS2
>AS000903|EU308263.1|SP00063 Archaea	Euryarchaeota	Halobacteria	Haloferacales	Haloferacaceae	Haloferax	volcanii DS2
>AS000904|EU308213.1|SP00063 Archaea	Euryarchaeota	Halobacteria	Haloferacales	Haloferacaceae	Haloferax	volcanii DS2
>AS000905|NR_117054.1|SP00063 Archaea	Euryarchaeota	Halobacteria	Haloferacales	Haloferacaceae	Haloferax	volcanii DS2
>AS000906|AB074566.1|SP00063 Archaea	Euryarchaeota	Halobacteria	Haloferacales	Haloferacaceae	Haloferax	volcanii DS2
>AS000907|GQ478063.1|SP00063 Archaea	Euryarchaeota	Halobacteria	Haloferacales	Haloferacaceae	Haloferax	volcanii DS2
>AS000908|EU308225.1|SP00063 Archaea	Euryarchaeota	Halobacteria	Haloferacales	Haloferacaceae	Haloferax	volcanii DS2
>AS000909|NR_113438.1|SP00063 Archaea	Euryarchaeota	Halobacteria	Haloferacales	Haloferacaceae	Haloferax	volcanii DS2
>AS000910|MG758724.1|SP00063 Archaea	Euryarchaeota	Halobacteria	Haloferacales	Haloferacaceae	Haloferax	volcanii DS2
>AS000911|JQ068943.1|SP00063 Archaea	Euryarchaeota	Halobacteria	Haloferacales	Haloferacaceae	Haloferax	volcanii DS2
>AS000912|EU308226.1|SP00063 Archaea	Euryarchaeota	Halobacteria	Haloferacales	Haloferacaceae	Haloferax	volcanii DS2
>AS000913|EU308219.1|SP00063 Archaea	Euryarchaeota	Halobacteria	Haloferacales	Haloferacaceae	Haloferax	volcanii DS2
>AS000914|LN871723.1|SP00063 Archaea	Euryarchaeota	Halobacteria	Haloferacales	Haloferacaceae	Haloferax	volcanii DS2
>AS000915|MG758729.1|SP00063 Archaea	Euryarchaeota	Halobacteria	Haloferacales	Haloferacaceae	Haloferax	volcanii DS2
>AS000916|MG462736.1|SP00063 Archaea	Euryarchaeota	Halobacteria	Haloferacales	Haloferacaceae	Haloferax	volcanii DS2
>AS000917|MG758710.1|SP00063 Archaea	Euryarchaeota	Halobacteria	Haloferacales	Haloferacaceae	Haloferax	volcanii DS2
>AS000918|NR_113443.1|SP00063 Archaea	Euryarchaeota	Halobacteria	Haloferacales	Haloferacaceae	Haloferax	volcanii DS2
>AS000919|GQ478076.1|SP00063 Archaea	Euryarchaeota	Halobacteria	Haloferacales	Haloferacaceae	Haloferax	volcanii DS2
>AS000920|JX972140.1|SP00063 Archaea	Euryarchaeota	Halobacteria	Haloferacales	Haloferacaceae	Haloferax	volcanii DS2
>AS000921|EU308227.1|SP00063 Archaea	Euryarchaeota	Halobacteria	Haloferacales	Haloferacaceae	Haloferax	volcanii DS2
>AS000922|GQ478062.1|SP00063 Archaea	Euryarchaeota	Halobacteria	Haloferacales	Haloferacaceae	Haloferax	volcanii DS2
>AS000923|CP063205.1|SP00063 Archaea	Euryarchaeota	Halobacteria	Haloferacales	Haloferacaceae	Haloferax	volcanii DS2
>AS000924|KJ644210.1|SP00063 Archaea	Euryarchaeota	Halobacteria	Haloferacales	Haloferacaceae	Haloferax	volcanii DS2
>AS000925|EU308265.1|SP00063 Archaea	Euryarchaeota	Halobacteria	Haloferacales	Haloferacaceae	Haloferax	volcanii DS2
>AS000926|NR_074218.1|SP00063 Archaea	Euryarchaeota	Halobacteria	Haloferacales	Haloferacaceae	Haloferax	volcanii DS2
>AS000927|EU308212.1|SP00063 Archaea	Euryarchaeota	Halobacteria	Haloferacales	Haloferacaceae	Haloferax	volcanii DS2
>AS000928|NR_113446.1|SP00063 Archaea	Euryarchaeota	Halobacteria	Haloferacales	Haloferacaceae	Haloferax	volcanii DS2
>AS000929|MG758722.1|SP00063 Archaea	Euryarchaeota	Halobacteria	Haloferacales	Haloferacaceae	Haloferax	volcanii DS2
>AS000930|MG758768.1|SP00063 Archaea	Euryarchaeota	Halobacteria	Haloferacales	Haloferacaceae	Haloferax	volcanii DS2
>AS000931|EU308220.1|SP00063 Archaea	Euryarchaeota	Halobacteria	Haloferacales	Haloferacaceae	Haloferax	volcanii DS2
>AS000932|EU308242.1|SP00063 Archaea	Euryarchaeota	Halobacteria	Haloferacales	Haloferacaceae	Haloferax	volcanii DS2
>AS000933|MG758758.1|SP00063 Archaea	Euryarchaeota	Halobacteria	Haloferacales	Haloferacaceae	Haloferax	volcanii DS2
>AS000934|GQ478069.1|SP00063 Archaea	Euryarchaeota	Halobacteria	Haloferacales	Haloferacaceae	Haloferax	volcanii DS2
>AS000935|EU308256.1|SP00063 Archaea	Euryarchaeota	Halobacteria	Haloferacales	Haloferacaceae	Haloferax	volcanii DS2
>AS000936|EU308221.1|SP00063 Archaea	Euryarchaeota	Halobacteria	Haloferacales	Haloferacaceae	Haloferax	volcanii DS2
>AS000937|KJ644138.1|SP00063 Archaea	Euryarchaeota	Halobacteria	Haloferacales	Haloferacaceae	Haloferax	volcanii DS2
>AS000938|NR_028165.1|SP00063 Archaea	Euryarchaeota	Halobacteria	Haloferacales	Haloferacaceae	Haloferax	volcanii DS2
>AS000939|EU308210.1|SP00063 Archaea	Euryarchaeota	Halobacteria	Haloferacales	Haloferacaceae	Haloferax	volcanii DS2
>AS000940|K00421.1|SP00063 Archaea	Euryarchaeota	Halobacteria	Haloferacales	Haloferacaceae	Haloferax	volcanii DS2
>AS000941|EU308243.1|SP00063 Archaea	Euryarchaeota	Halobacteria	Haloferacales	Haloferacaceae	Haloferax	volcanii DS2
>AS000942|NR_028151.1|SP00063 Archaea	Euryarchaeota	Halobacteria	Haloferacales	Haloferacaceae	Haloferax	volcanii DS2
>AS000943|MG462735.1|SP00063 Archaea	Euryarchaeota	Halobacteria	Haloferacales	Haloferacaceae	Haloferax	volcanii DS2
>AS000944|EU308266.1|SP00063 Archaea	Euryarchaeota	Halobacteria	Haloferacales	Haloferacaceae	Haloferax	volcanii DS2
>AS000945|GQ478067.1|SP00063 Archaea	Euryarchaeota	Halobacteria	Haloferacales	Haloferacaceae	Haloferax	volcanii DS2
>AS000946|AB588756.1|SP00063 Archaea	Euryarchaeota	Halobacteria	Haloferacales	Haloferacaceae	Haloferax	volcanii DS2
>AS000947|NR_028215.1|SP00063 Archaea	Euryarchaeota	Halobacteria	Haloferacales	Haloferacaceae	Haloferax	volcanii DS2
>AS000948|CP063205.1|SP00063 Archaea	Euryarchaeota	Halobacteria	Haloferacales	Haloferacaceae	Haloferax	volcanii DS2
>AS000949|MG462740.1|SP00063 Archaea	Euryarchaeota	Halobacteria	Haloferacales	Haloferacaceae	Haloferax	volcanii DS2
>AS000950|MG758706.1|SP00063 Archaea	Euryarchaeota	Halobacteria	Haloferacales	Haloferacaceae	Haloferax	volcanii DS2
>AS000951|KJ644228.1|SP00063 Archaea	Euryarchaeota	Halobacteria	Haloferacales	Haloferacaceae	Haloferax	volcanii DS2
>AS000952|KJ644238.1|SP00063 Archaea	Euryarchaeota	Halobacteria	Haloferacales	Haloferacaceae	Haloferax	volcanii DS2
>AS000953|CP001956.1|SP00063 Archaea	Euryarchaeota	Halobacteria	Haloferacales	Haloferacaceae	Haloferax	volcanii DS2
>AS000954|EU308231.1|SP00063 Archaea	Euryarchaeota	Halobacteria	Haloferacales	Haloferacaceae	Haloferax	volcanii DS2
>AS000955|AB258308.1|SP00063 Archaea	Euryarchaeota	Halobacteria	Haloferacales	Haloferacaceae	Haloferax	volcanii DS2
>AS000956|AB258306.1|SP00063 Archaea	Euryarchaeota	Halobacteria	Haloferacales	Haloferacaceae	Haloferax	volcanii DS2
>AS000957|MG758759.1|SP00063 Archaea	Euryarchaeota	Halobacteria	Haloferacales	Haloferacaceae	Haloferax	volcanii DS2
>AS000958|JF802155.1|SP00063 Archaea	Euryarchaeota	Halobacteria	Haloferacales	Haloferacaceae	Haloferax	volcanii DS2
>AS000959|KY053880.1|SP00063 Archaea	Euryarchaeota	Halobacteria	Haloferacales	Haloferacaceae	Haloferax	volcanii DS2
>AS000960|NC_013967.1|SP00063 Archaea	Euryarchaeota	Halobacteria	Haloferacales	Haloferacaceae	Haloferax	volcanii DS2
>AS000961|CP048738.1|SP00063 Archaea	Euryarchaeota	Halobacteria	Haloferacales	Haloferacaceae	Haloferax	volcanii DS2
>AS000962|KJ644222.1|SP00063 Archaea	Euryarchaeota	Halobacteria	Haloferacales	Haloferacaceae	Haloferax	volcanii DS2
>AS000963|LT634700.1|SP00063 Archaea	Euryarchaeota	Halobacteria	Haloferacales	Haloferacaceae	Haloferax	volcanii DS2
>AS000964|FJ868735.1|SP00063 Archaea	Euryarchaeota	Halobacteria	Haloferacales	Haloferacaceae	Haloferax	volcanii DS2
>AS000965|EU308261.1|SP00063 Archaea	Euryarchaeota	Halobacteria	Haloferacales	Haloferacaceae	Haloferax	volcanii DS2
>AS000966|JF802159.1|SP00063 Archaea	Euryarchaeota	Halobacteria	Haloferacales	Haloferacaceae	Haloferax	volcanii DS2
>AS000967|FJ746722.1|SP00063 Archaea	Euryarchaeota	Halobacteria	Haloferacales	Haloferacaceae	Haloferax	volcanii DS2
>AS000968|GQ478070.1|SP00063 Archaea	Euryarchaeota	Halobacteria	Haloferacales	Haloferacaceae	Haloferax	volcanii DS2
>AS000969|NR_113439.1|SP00063 Archaea	Euryarchaeota	Halobacteria	Haloferacales	Haloferacaceae	Haloferax	volcanii DS2
>AS000970|EU308215.1|SP00063 Archaea	Euryarchaeota	Halobacteria	Haloferacales	Haloferacaceae	Haloferax	volcanii DS2
>AS000971|EF153423.1|SP00063 Archaea	Euryarchaeota	Halobacteria	Haloferacales	Haloferacaceae	Haloferax	volcanii DS2
>AS000972|MG758712.1|SP00063 Archaea	Euryarchaeota	Halobacteria	Haloferacales	Haloferacaceae	Haloferax	volcanii DS2
>AS000973|EF031086.1|SP00064 Archaea	Euryarchaeota	Methanomicrobia	Methanosarcinales	Methanosarcinaceae	Methanohalophilus	mahii DSM 5219
>AS000974|KT285315.1|SP00064 Archaea	Euryarchaeota	Methanomicrobia	Methanosarcinales	Methanosarcinaceae	Methanohalophilus	mahii DSM 5219
>AS000975|NC_014002.1|SP00064 Archaea	Euryarchaeota	Methanomicrobia	Methanosarcinales	Methanosarcinaceae	Methanohalophilus	mahii DSM 5219
>AS000976|CP017881.1|SP00064 Archaea	Euryarchaeota	Methanomicrobia	Methanosarcinales	Methanosarcinaceae	Methanohalophilus	mahii DSM 5219
>AS000977|JN398044.1|SP00064 Archaea	Euryarchaeota	Methanomicrobia	Methanosarcinales	Methanosarcinaceae	Methanohalophilus	mahii DSM 5219
>AS000978|JN398055.1|SP00064 Archaea	Euryarchaeota	Methanomicrobia	Methanosarcinales	Methanosarcinaceae	Methanohalophilus	mahii DSM 5219
>AS000979|HM480173.1|SP00064 Archaea	Euryarchaeota	Methanomicrobia	Methanosarcinales	Methanosarcinaceae	Methanohalophilus	mahii DSM 5219
>AS000980|CP001994.1|SP00064 Archaea	Euryarchaeota	Methanomicrobia	Methanosarcinales	Methanosarcinaceae	Methanohalophilus	mahii DSM 5219
>AS000981|KT285311.1|SP00064 Archaea	Euryarchaeota	Methanomicrobia	Methanosarcinales	Methanosarcinaceae	Methanohalophilus	mahii DSM 5219
>AS000982|KT285314.1|SP00064 Archaea	Euryarchaeota	Methanomicrobia	Methanosarcinales	Methanosarcinaceae	Methanohalophilus	mahii DSM 5219
>AS000983|JN398053.1|SP00064 Archaea	Euryarchaeota	Methanomicrobia	Methanosarcinales	Methanosarcinaceae	Methanohalophilus	mahii DSM 5219
>AS000984|CP017921.1|SP00064 Archaea	Euryarchaeota	Methanomicrobia	Methanosarcinales	Methanosarcinaceae	Methanohalophilus	mahii DSM 5219
>AS000985|KC815693.1|SP00064 Archaea	Euryarchaeota	Methanomicrobia	Methanosarcinales	Methanosarcinaceae	Methanohalophilus	mahii DSM 5219
>AS000986|EF190085.1|SP00064 Archaea	Euryarchaeota	Methanomicrobia	Methanosarcinales	Methanosarcinaceae	Methanohalophilus	mahii DSM 5219
>AS000987|JN398056.1|SP00064 Archaea	Euryarchaeota	Methanomicrobia	Methanosarcinales	Methanosarcinaceae	Methanohalophilus	mahii DSM 5219
>AS000988|NR_104736.1|SP00064 Archaea	Euryarchaeota	Methanomicrobia	Methanosarcinales	Methanosarcinaceae	Methanohalophilus	mahii DSM 5219
>AS000989|JN398047.1|SP00064 Archaea	Euryarchaeota	Methanomicrobia	Methanosarcinales	Methanosarcinaceae	Methanohalophilus	mahii DSM 5219
>AS000990|JN398046.1|SP00064 Archaea	Euryarchaeota	Methanomicrobia	Methanosarcinales	Methanosarcinaceae	Methanohalophilus	mahii DSM 5219
>AS000991|NR_074239.1|SP00064 Archaea	Euryarchaeota	Methanomicrobia	Methanosarcinales	Methanosarcinaceae	Methanohalophilus	mahii DSM 5219
>AS000992|KT285312.1|SP00064 Archaea	Euryarchaeota	Methanomicrobia	Methanosarcinales	Methanosarcinaceae	Methanohalophilus	mahii DSM 5219
>AS000993|KT285313.1|SP00064 Archaea	Euryarchaeota	Methanomicrobia	Methanosarcinales	Methanosarcinaceae	Methanohalophilus	mahii DSM 5219
>AS000994|KT285316.1|SP00064 Archaea	Euryarchaeota	Methanomicrobia	Methanosarcinales	Methanosarcinaceae	Methanohalophilus	mahii DSM 5219
>AS000995|JN398045.1|SP00064 Archaea	Euryarchaeota	Methanomicrobia	Methanosarcinales	Methanosarcinaceae	Methanohalophilus	mahii DSM 5219
>AS000996|JN398050.1|SP00064 Archaea	Euryarchaeota	Methanomicrobia	Methanosarcinales	Methanosarcinaceae	Methanohalophilus	mahii DSM 5219
>AS000997|CP017921.1|SP00064 Archaea	Euryarchaeota	Methanomicrobia	Methanosarcinales	Methanosarcinaceae	Methanohalophilus	mahii DSM 5219
>AS000998|JN398049.1|SP00064 Archaea	Euryarchaeota	Methanomicrobia	Methanosarcinales	Methanosarcinaceae	Methanohalophilus	mahii DSM 5219
>AS000999|JN398054.1|SP00064 Archaea	Euryarchaeota	Methanomicrobia	Methanosarcinales	Methanosarcinaceae	Methanohalophilus	mahii DSM 5219
>AS001000|NC_014002.1|SP00064 Archaea	Euryarchaeota	Methanomicrobia	Methanosarcinales	Methanosarcinaceae	Methanohalophilus	mahii DSM 5219
>AS001001|NR_074258.1|SP00065 Archaea	Euryarchaeota	Methanococci	Methanococcales	Methanocaldococcaceae	Methanocaldococcus	infernus ME
>AS001002|NC_014122.1|SP00065 Archaea	Euryarchaeota	Methanococci	Methanococcales	Methanocaldococcaceae	Methanocaldococcus	infernus ME
>AS001003|CP002009.1|SP00065 Archaea	Euryarchaeota	Methanococci	Methanococcales	Methanocaldococcaceae	Methanocaldococcus	infernus ME
>AS001004|NR_074532.1|SP00066 Archaea	Crenarchaeota	Thermoprotei	Desulfurococcales	Desulfurococcaceae	Staphylothermus	hellenicus DSM 12710
>AS001005|NC_014205.1|SP00066 Archaea	Crenarchaeota	Thermoprotei	Desulfurococcales	Desulfurococcaceae	Staphylothermus	hellenicus DSM 12710
>AS001006|CP002051.1|SP00066 Archaea	Crenarchaeota	Thermoprotei	Desulfurococcales	Desulfurococcaceae	Staphylothermus	hellenicus DSM 12710
>AS001007|NC_014222.1|SP00067 Archaea	Euryarchaeota	Methanococci	Methanococcales	Methanococcaceae	Methanococcus	voltae A3
>AS001008|CP002057.1|SP00067 Archaea	Euryarchaeota	Methanococci	Methanococcales	Methanococcaceae	Methanococcus	voltae A3
>AS001009|NR_104739.1|SP00068 Archaea	Euryarchaeota	Methanomicrobia	Methanosarcinales	Methanosarcinaceae	Methanohalobium	evestigatum Z-7303
>AS001010|CP002069.1|SP00068 Archaea	Euryarchaeota	Methanomicrobia	Methanosarcinales	Methanosarcinaceae	Methanohalobium	evestigatum Z-7303
>AS001011|NR_074251.1|SP00068 Archaea	Euryarchaeota	Methanomicrobia	Methanosarcinales	Methanosarcinaceae	Methanohalobium	evestigatum Z-7303
>AS001012|NC_014253.1|SP00068 Archaea	Euryarchaeota	Methanomicrobia	Methanosarcinales	Methanosarcinaceae	Methanohalobium	evestigatum Z-7303
>AS001013|NR_113415.1|SP00069 Archaea	Euryarchaeota	Halobacteria	Halobacteriales	Halobacteriaceae	Halalkalicoccus	jeotgali B3
>AS001014|NR_102920.1|SP00069 Archaea	Euryarchaeota	Halobacteria	Halobacteriales	Halobacteriaceae	Halalkalicoccus	jeotgali B3
>AS001015|CP002062.1|SP00069 Archaea	Euryarchaeota	Halobacteria	Halobacteriales	Halobacteriaceae	Halalkalicoccus	jeotgali B3
>AS001016|NC_014297.1|SP00069 Archaea	Euryarchaeota	Halobacteria	Halobacteriales	Halobacteriaceae	Halalkalicoccus	jeotgali B3
>AS001017|KY053868.1|SP00069 Archaea	Euryarchaeota	Halobacteria	Halobacteriales	Halobacteriaceae	Halalkalicoccus	jeotgali B3
>AS001018|NR_109373.1|SP00069 Archaea	Euryarchaeota	Halobacteria	Halobacteriales	Halobacteriaceae	Halalkalicoccus	jeotgali B3
>AS001019|NR_112849.1|SP00069 Archaea	Euryarchaeota	Halobacteria	Halobacteriales	Halobacteriaceae	Halalkalicoccus	jeotgali B3
>AS001020|LT634701.1|SP00069 Archaea	Euryarchaeota	Halobacteria	Halobacteriales	Halobacteriaceae	Halalkalicoccus	jeotgali B3
>AS001021|NR_112883.1|SP00069 Archaea	Euryarchaeota	Halobacteria	Halobacteriales	Halobacteriaceae	Halalkalicoccus	jeotgali B3
>AS001022|MG097856.1|SP00069 Archaea	Euryarchaeota	Halobacteria	Halobacteriales	Halobacteriaceae	Halalkalicoccus	jeotgali B3
>AS001023|D85038.1|SP00070 Archaea	Crenarchaeota	Thermoprotei	Acidilobales	Acidilobaceae	Acidilobus	saccharovorans 345-15
>AS001024|NC_014374.1|SP00070 Archaea	Crenarchaeota	Thermoprotei	Acidilobales	Acidilobaceae	Acidilobus	saccharovorans 345-15
>AS001025|CP001742.1|SP00070 Archaea	Crenarchaeota	Thermoprotei	Acidilobales	Acidilobaceae	Acidilobus	saccharovorans 345-15
>AS001026|NR_102933.1|SP00070 Archaea	Crenarchaeota	Thermoprotei	Acidilobales	Acidilobaceae	Acidilobus	saccharovorans 345-15
>AS001027|NR_115208.1|SP00070 Archaea	Crenarchaeota	Thermoprotei	Acidilobales	Acidilobaceae	Acidilobus	saccharovorans 345-15
>AS001028|NC_014408.1|SP00071 Archaea	Euryarchaeota	Methanobacteria	Methanobacteriales	Methanobacteriaceae	Methanothermobacter	marburgensis str. Marburg
>AS001029|CP043480.1|SP00071 Archaea	Euryarchaeota	Methanobacteria	Methanobacteriales	Methanobacteriaceae	Methanothermobacter	marburgensis str. Marburg
>AS001030|CP043480.1|SP00071 Archaea	Euryarchaeota	Methanobacteria	Methanobacteriales	Methanobacteriaceae	Methanothermobacter	marburgensis str. Marburg
>AS001031|X15364.1|SP00071 Archaea	Euryarchaeota	Methanobacteria	Methanobacteriales	Methanobacteriaceae	Methanothermobacter	marburgensis str. Marburg
>AS001032|Z37156.1|SP00071 Archaea	Euryarchaeota	Methanobacteria	Methanobacteriales	Methanobacteriaceae	Methanothermobacter	marburgensis str. Marburg
>AS001033|AP011952.1|SP00071 Archaea	Euryarchaeota	Methanobacteria	Methanobacteriales	Methanobacteriaceae	Methanothermobacter	marburgensis str. Marburg
>AS001034|NC_014408.1|SP00071 Archaea	Euryarchaeota	Methanobacteria	Methanobacteriales	Methanobacteriaceae	Methanothermobacter	marburgensis str. Marburg
>AS001035|NR_028241.1|SP00071 Archaea	Euryarchaeota	Methanobacteria	Methanobacteriales	Methanobacteriaceae	Methanothermobacter	marburgensis str. Marburg
>AS001036|MH633702.1|SP00071 Archaea	Euryarchaeota	Methanobacteria	Methanobacteriales	Methanobacteriaceae	Methanothermobacter	marburgensis str. Marburg
>AS001037|NR_102881.1|SP00071 Archaea	Euryarchaeota	Methanobacteria	Methanobacteriales	Methanobacteriaceae	Methanothermobacter	marburgensis str. Marburg
>AS001038|AP011952.1|SP00071 Archaea	Euryarchaeota	Methanobacteria	Methanobacteriales	Methanobacteriaceae	Methanothermobacter	marburgensis str. Marburg
>AS001039|HQ003704.1|SP00071 Archaea	Euryarchaeota	Methanobacteria	Methanobacteriales	Methanobacteriaceae	Methanothermobacter	marburgensis str. Marburg
>AS001040|CP042937.1|SP00071 Archaea	Euryarchaeota	Methanobacteria	Methanobacteriales	Methanobacteriaceae	Methanothermobacter	marburgensis str. Marburg
>AS001041|NR_102902.1|SP00072 Archaea	Euryarchaeota	Methanomicrobia	Methanomicrobiales	Methanomicrobiaceae	Methanolacinia	petrolearia DSM 11571
>AS001042|NC_014507.1|SP00072 Archaea	Euryarchaeota	Methanomicrobia	Methanomicrobiales	Methanomicrobiaceae	Methanolacinia	petrolearia DSM 11571
>AS001043|CP002117.1|SP00072 Archaea	Euryarchaeota	Methanomicrobia	Methanomicrobiales	Methanomicrobiaceae	Methanolacinia	petrolearia DSM 11571
>AS001044|NR_040876.1|SP00073 Archaea	Crenarchaeota	Thermoprotei	Thermoproteales	Thermoproteaceae	Vulcanisaeta	distributa DSM 14429
>AS001045|NC_014537.1|SP00073 Archaea	Crenarchaeota	Thermoprotei	Thermoproteales	Thermoproteaceae	Vulcanisaeta	distributa DSM 14429
>AS001046|AB063639.1|SP00073 Archaea	Crenarchaeota	Thermoprotei	Thermoproteales	Thermoproteaceae	Vulcanisaeta	distributa DSM 14429
>AS001047|AB063640.1|SP00073 Archaea	Crenarchaeota	Thermoprotei	Thermoproteales	Thermoproteaceae	Vulcanisaeta	distributa DSM 14429
>AS001048|NR_102943.1|SP00073 Archaea	Crenarchaeota	Thermoprotei	Thermoproteales	Thermoproteaceae	Vulcanisaeta	distributa DSM 14429
>AS001049|CP002100.1|SP00073 Archaea	Crenarchaeota	Thermoprotei	Thermoproteales	Thermoproteaceae	Vulcanisaeta	distributa DSM 14429
>AS001050|AB063641.1|SP00073 Archaea	Crenarchaeota	Thermoprotei	Thermoproteales	Thermoproteaceae	Vulcanisaeta	distributa DSM 14429
>AS001051|NC_014658.1|SP00074 Archaea	Euryarchaeota	Methanobacteria	Methanobacteriales	Methanothermaceae	Methanothermus	fervidus DSM 2088
>AS001052|M32222.1|SP00074 Archaea	Euryarchaeota	Methanobacteria	Methanobacteriales	Methanothermaceae	Methanothermus	fervidus DSM 2088
>AS001053|NR_104879.1|SP00074 Archaea	Euryarchaeota	Methanobacteria	Methanobacteriales	Methanothermaceae	Methanothermus	fervidus DSM 2088
>AS001054|NR_102926.1|SP00074 Archaea	Euryarchaeota	Methanobacteria	Methanobacteriales	Methanothermaceae	Methanothermus	fervidus DSM 2088
>AS001055|CP002278.1|SP00074 Archaea	Euryarchaeota	Methanobacteria	Methanobacteriales	Methanothermaceae	Methanothermus	fervidus DSM 2088
>AS001056|NC_014658.1|SP00074 Archaea	Euryarchaeota	Methanobacteria	Methanobacteriales	Methanothermaceae	Methanothermus	fervidus DSM 2088
>AS001057|MG758734.1|SP00075 Archaea	Euryarchaeota	Halobacteria	Haloferacales	Haloferacaceae	Halogeometricum	borinquense DSM 11551
>AS001058|MG758761.1|SP00075 Archaea	Euryarchaeota	Halobacteria	Haloferacales	Haloferacaceae	Halogeometricum	borinquense DSM 11551
>AS001059|NR_113449.1|SP00075 Archaea	Euryarchaeota	Halobacteria	Haloferacales	Haloferacaceae	Halogeometricum	borinquense DSM 11551
>AS001060|NR_028170.1|SP00075 Archaea	Euryarchaeota	Halobacteria	Haloferacales	Haloferacaceae	Halogeometricum	borinquense DSM 11551
>AS001061|FJ348412.1|SP00075 Archaea	Euryarchaeota	Halobacteria	Haloferacales	Haloferacaceae	Halogeometricum	borinquense DSM 11551
>AS001062|NR_102892.1|SP00075 Archaea	Euryarchaeota	Halobacteria	Haloferacales	Haloferacaceae	Halogeometricum	borinquense DSM 11551
>AS001063|CP048739.1|SP00075 Archaea	Euryarchaeota	Halobacteria	Haloferacales	Haloferacaceae	Halogeometricum	borinquense DSM 11551
>AS001064|MG758731.1|SP00075 Archaea	Euryarchaeota	Halobacteria	Haloferacales	Haloferacaceae	Halogeometricum	borinquense DSM 11551
>AS001065|CP001690.1|SP00075 Archaea	Euryarchaeota	Halobacteria	Haloferacales	Haloferacaceae	Halogeometricum	borinquense DSM 11551
>AS001066|NC_014729.1|SP00075 Archaea	Euryarchaeota	Halobacteria	Haloferacales	Haloferacaceae	Halogeometricum	borinquense DSM 11551
>AS001067|MG758732.1|SP00075 Archaea	Euryarchaeota	Halobacteria	Haloferacales	Haloferacaceae	Halogeometricum	borinquense DSM 11551
>AS001068|NC_014729.1|SP00075 Archaea	Euryarchaeota	Halobacteria	Haloferacales	Haloferacaceae	Halogeometricum	borinquense DSM 11551
>AS001069|KP076298.1|SP00075 Archaea	Euryarchaeota	Halobacteria	Haloferacales	Haloferacaceae	Halogeometricum	borinquense DSM 11551
>AS001070|MG758730.1|SP00075 Archaea	Euryarchaeota	Halobacteria	Haloferacales	Haloferacaceae	Halogeometricum	borinquense DSM 11551
>AS001071|MG758736.1|SP00075 Archaea	Euryarchaeota	Halobacteria	Haloferacales	Haloferacaceae	Halogeometricum	borinquense DSM 11551
>AS001072|MG758733.1|SP00075 Archaea	Euryarchaeota	Halobacteria	Haloferacales	Haloferacaceae	Halogeometricum	borinquense DSM 11551
>AS001073|NC_014804.1|SP00076 Archaea	Euryarchaeota	Thermococci	Thermococcales	Thermococcaceae	Thermococcus	barophilus MP
>AS001074|NR_042734.1|SP00076 Archaea	Euryarchaeota	Thermococci	Thermococcales	Thermococcaceae	Thermococcus	barophilus MP
>AS001075|NR_102882.1|SP00077 Archaea	Crenarchaeota	Thermoprotei	Desulfurococcales	Desulfurococcaceae	Desulfurococcus	mucosus DSM 2162
>AS001076|NC_014961.1|SP00077 Archaea	Crenarchaeota	Thermoprotei	Desulfurococcales	Desulfurococcaceae	Desulfurococcus	mucosus DSM 2162
>AS001077|M36474.1|SP00077 Archaea	Crenarchaeota	Thermoprotei	Desulfurococcales	Desulfurococcaceae	Desulfurococcus	mucosus DSM 2162
>AS001078|MF972900.1|SP00078 Archaea	Euryarchaeota	Methanobacteria	Methanobacteriales	Methanobacteriaceae	Methanobacterium	lacus
>AS001079|CP002551.1|SP00078 Archaea	Euryarchaeota	Methanobacteria	Methanobacteriales	Methanobacteriaceae	Methanobacterium	lacus
>AS001080|KJ432636.2|SP00078 Archaea	Euryarchaeota	Methanobacteria	Methanobacteriales	Methanobacteriaceae	Methanobacterium	lacus
>AS001081|NC_015216.1|SP00078 Archaea	Euryarchaeota	Methanobacteria	Methanobacteriales	Methanobacteriaceae	Methanobacterium	lacus
>AS001082|CP002590.1|SP00079 Archaea	Crenarchaeota	Thermoprotei	Thermoproteales	Thermoproteaceae	Thermoproteus	uzoniensis 768-20
>AS001083|NC_015315.1|SP00079 Archaea	Crenarchaeota	Thermoprotei	Thermoproteales	Thermoproteaceae	Thermoproteus	uzoniensis 768-20
>AS001084|NR_028831.1|SP00080 Archaea	Euryarchaeota	Archaeoglobi	Archaeoglobales	Archaeoglobaceae	Archaeoglobus	veneficus SNP6
>AS001085|NR_102885.1|SP00080 Archaea	Euryarchaeota	Archaeoglobi	Archaeoglobales	Archaeoglobaceae	Archaeoglobus	veneficus SNP6
>AS001086|Y10011.2|SP00080 Archaea	Euryarchaeota	Archaeoglobi	Archaeoglobales	Archaeoglobaceae	Archaeoglobus	veneficus SNP6
>AS001087|NC_015320.1|SP00080 Archaea	Euryarchaeota	Archaeoglobi	Archaeoglobales	Archaeoglobaceae	Archaeoglobus	veneficus SNP6
>AS001088|LR653207.1|SP00081 Archaea	Euryarchaeota	Methanomicrobia	Methanosarcinales	Methanotrichaceae	Methanothrix	soehngenii GP6
>AS001089|LR647180.1|SP00081 Archaea	Euryarchaeota	Methanomicrobia	Methanosarcinales	Methanotrichaceae	Methanothrix	soehngenii GP6
>AS001090|JF980394.1|SP00081 Archaea	Euryarchaeota	Methanomicrobia	Methanosarcinales	Methanotrichaceae	Methanothrix	soehngenii GP6
>AS001091|JF980404.1|SP00081 Archaea	Euryarchaeota	Methanomicrobia	Methanosarcinales	Methanotrichaceae	Methanothrix	soehngenii GP6
>AS001092|KM024399.1|SP00081 Archaea	Euryarchaeota	Methanomicrobia	Methanosarcinales	Methanotrichaceae	Methanothrix	soehngenii GP6
>AS001093|LR650358.1|SP00081 Archaea	Euryarchaeota	Methanomicrobia	Methanosarcinales	Methanotrichaceae	Methanothrix	soehngenii GP6
>AS001094|AB494241.1|SP00081 Archaea	Euryarchaeota	Methanomicrobia	Methanosarcinales	Methanotrichaceae	Methanothrix	soehngenii GP6
>AS001095|CP002565.1|SP00081 Archaea	Euryarchaeota	Methanomicrobia	Methanosarcinales	Methanotrichaceae	Methanothrix	soehngenii GP6
>AS001096|JF980440.1|SP00081 Archaea	Euryarchaeota	Methanomicrobia	Methanosarcinales	Methanotrichaceae	Methanothrix	soehngenii GP6
>AS001097|JF980399.1|SP00081 Archaea	Euryarchaeota	Methanomicrobia	Methanosarcinales	Methanotrichaceae	Methanothrix	soehngenii GP6
>AS001098|KP231445.1|SP00081 Archaea	Euryarchaeota	Methanomicrobia	Methanosarcinales	Methanotrichaceae	Methanothrix	soehngenii GP6
>AS001099|KC676293.1|SP00081 Archaea	Euryarchaeota	Methanomicrobia	Methanosarcinales	Methanotrichaceae	Methanothrix	soehngenii GP6
>AS001100|NR_102903.1|SP00081 Archaea	Euryarchaeota	Methanomicrobia	Methanosarcinales	Methanotrichaceae	Methanothrix	soehngenii GP6
>AS001101|LR642139.1|SP00081 Archaea	Euryarchaeota	Methanomicrobia	Methanosarcinales	Methanotrichaceae	Methanothrix	soehngenii GP6
>AS001102|JF304114.1|SP00081 Archaea	Euryarchaeota	Methanomicrobia	Methanosarcinales	Methanotrichaceae	Methanothrix	soehngenii GP6
>AS001103|LR647104.1|SP00081 Archaea	Euryarchaeota	Methanomicrobia	Methanosarcinales	Methanotrichaceae	Methanothrix	soehngenii GP6
>AS001104|KP231446.1|SP00081 Archaea	Euryarchaeota	Methanomicrobia	Methanosarcinales	Methanotrichaceae	Methanothrix	soehngenii GP6
>AS001105|FJ167437.1|SP00081 Archaea	Euryarchaeota	Methanomicrobia	Methanosarcinales	Methanotrichaceae	Methanothrix	soehngenii GP6
>AS001106|LR644313.1|SP00081 Archaea	Euryarchaeota	Methanomicrobia	Methanosarcinales	Methanotrichaceae	Methanothrix	soehngenii GP6
>AS001107|LR641707.1|SP00081 Archaea	Euryarchaeota	Methanomicrobia	Methanosarcinales	Methanotrichaceae	Methanothrix	soehngenii GP6
>AS001108|KP231417.1|SP00081 Archaea	Euryarchaeota	Methanomicrobia	Methanosarcinales	Methanotrichaceae	Methanothrix	soehngenii GP6
>AS001109|KP231424.1|SP00081 Archaea	Euryarchaeota	Methanomicrobia	Methanosarcinales	Methanotrichaceae	Methanothrix	soehngenii GP6
>AS001110|KM024398.1|SP00081 Archaea	Euryarchaeota	Methanomicrobia	Methanosarcinales	Methanotrichaceae	Methanothrix	soehngenii GP6
>AS001111|LR647213.1|SP00081 Archaea	Euryarchaeota	Methanomicrobia	Methanosarcinales	Methanotrichaceae	Methanothrix	soehngenii GP6
>AS001112|EU662681.1|SP00081 Archaea	Euryarchaeota	Methanomicrobia	Methanosarcinales	Methanotrichaceae	Methanothrix	soehngenii GP6
>AS001113|KP231418.1|SP00081 Archaea	Euryarchaeota	Methanomicrobia	Methanosarcinales	Methanotrichaceae	Methanothrix	soehngenii GP6
>AS001114|AY692056.1|SP00081 Archaea	Euryarchaeota	Methanomicrobia	Methanosarcinales	Methanotrichaceae	Methanothrix	soehngenii GP6
>AS001115|KP231415.1|SP00081 Archaea	Euryarchaeota	Methanomicrobia	Methanosarcinales	Methanotrichaceae	Methanothrix	soehngenii GP6
>AS001116|KP231425.1|SP00081 Archaea	Euryarchaeota	Methanomicrobia	Methanosarcinales	Methanotrichaceae	Methanothrix	soehngenii GP6
>AS001117|KP231420.1|SP00081 Archaea	Euryarchaeota	Methanomicrobia	Methanosarcinales	Methanotrichaceae	Methanothrix	soehngenii GP6
>AS001118|LR639387.1|SP00081 Archaea	Euryarchaeota	Methanomicrobia	Methanosarcinales	Methanotrichaceae	Methanothrix	soehngenii GP6
>AS001119|KP231432.1|SP00081 Archaea	Euryarchaeota	Methanomicrobia	Methanosarcinales	Methanotrichaceae	Methanothrix	soehngenii GP6
>AS001120|FJ167431.1|SP00081 Archaea	Euryarchaeota	Methanomicrobia	Methanosarcinales	Methanotrichaceae	Methanothrix	soehngenii GP6
>AS001121|NC_015416.1|SP00081 Archaea	Euryarchaeota	Methanomicrobia	Methanosarcinales	Methanotrichaceae	Methanothrix	soehngenii GP6
>AS001122|JF980420.1|SP00081 Archaea	Euryarchaeota	Methanomicrobia	Methanosarcinales	Methanotrichaceae	Methanothrix	soehngenii GP6
>AS001123|LR641781.1|SP00081 Archaea	Euryarchaeota	Methanomicrobia	Methanosarcinales	Methanotrichaceae	Methanothrix	soehngenii GP6
>AS001124|FJ971742.1|SP00081 Archaea	Euryarchaeota	Methanomicrobia	Methanosarcinales	Methanotrichaceae	Methanothrix	soehngenii GP6
>AS001125|EU888805.1|SP00081 Archaea	Euryarchaeota	Methanomicrobia	Methanosarcinales	Methanotrichaceae	Methanothrix	soehngenii GP6
>AS001126|LR642737.1|SP00081 Archaea	Euryarchaeota	Methanomicrobia	Methanosarcinales	Methanotrichaceae	Methanothrix	soehngenii GP6
>AS001127|JF980410.1|SP00081 Archaea	Euryarchaeota	Methanomicrobia	Methanosarcinales	Methanotrichaceae	Methanothrix	soehngenii GP6
>AS001128|X51423.1|SP00081 Archaea	Euryarchaeota	Methanomicrobia	Methanosarcinales	Methanotrichaceae	Methanothrix	soehngenii GP6
>AS001129|AY692054.1|SP00081 Archaea	Euryarchaeota	Methanomicrobia	Methanosarcinales	Methanotrichaceae	Methanothrix	soehngenii GP6
>AS001130|KP231409.1|SP00081 Archaea	Euryarchaeota	Methanomicrobia	Methanosarcinales	Methanotrichaceae	Methanothrix	soehngenii GP6
>AS001131|KP231438.1|SP00081 Archaea	Euryarchaeota	Methanomicrobia	Methanosarcinales	Methanotrichaceae	Methanothrix	soehngenii GP6
>AS001132|LR645930.1|SP00081 Archaea	Euryarchaeota	Methanomicrobia	Methanosarcinales	Methanotrichaceae	Methanothrix	soehngenii GP6
>AS001133|LR635561.1|SP00081 Archaea	Euryarchaeota	Methanomicrobia	Methanosarcinales	Methanotrichaceae	Methanothrix	soehngenii GP6
>AS001134|GU179471.1|SP00081 Archaea	Euryarchaeota	Methanomicrobia	Methanosarcinales	Methanotrichaceae	Methanothrix	soehngenii GP6
>AS001135|KP231434.1|SP00081 Archaea	Euryarchaeota	Methanomicrobia	Methanosarcinales	Methanotrichaceae	Methanothrix	soehngenii GP6
>AS001136|JF980429.1|SP00081 Archaea	Euryarchaeota	Methanomicrobia	Methanosarcinales	Methanotrichaceae	Methanothrix	soehngenii GP6
>AS001137|LR646176.1|SP00081 Archaea	Euryarchaeota	Methanomicrobia	Methanosarcinales	Methanotrichaceae	Methanothrix	soehngenii GP6
>AS001138|AY692053.1|SP00081 Archaea	Euryarchaeota	Methanomicrobia	Methanosarcinales	Methanotrichaceae	Methanothrix	soehngenii GP6
>AS001139|AB077211.1|SP00081 Archaea	Euryarchaeota	Methanomicrobia	Methanosarcinales	Methanotrichaceae	Methanothrix	soehngenii GP6
>AS001140|KC676300.1|SP00081 Archaea	Euryarchaeota	Methanomicrobia	Methanosarcinales	Methanotrichaceae	Methanothrix	soehngenii GP6
>AS001141|LR635969.1|SP00081 Archaea	Euryarchaeota	Methanomicrobia	Methanosarcinales	Methanotrichaceae	Methanothrix	soehngenii GP6
>AS001142|KF564609.1|SP00081 Archaea	Euryarchaeota	Methanomicrobia	Methanosarcinales	Methanotrichaceae	Methanothrix	soehngenii GP6
>AS001143|LR639417.1|SP00081 Archaea	Euryarchaeota	Methanomicrobia	Methanosarcinales	Methanotrichaceae	Methanothrix	soehngenii GP6
>AS001144|KP231423.1|SP00081 Archaea	Euryarchaeota	Methanomicrobia	Methanosarcinales	Methanotrichaceae	Methanothrix	soehngenii GP6
>AS001145|LR653090.1|SP00081 Archaea	Euryarchaeota	Methanomicrobia	Methanosarcinales	Methanotrichaceae	Methanothrix	soehngenii GP6
>AS001146|LR646116.1|SP00081 Archaea	Euryarchaeota	Methanomicrobia	Methanosarcinales	Methanotrichaceae	Methanothrix	soehngenii GP6
>AS001147|KF564606.1|SP00081 Archaea	Euryarchaeota	Methanomicrobia	Methanosarcinales	Methanotrichaceae	Methanothrix	soehngenii GP6
>AS001148|KM408623.1|SP00081 Archaea	Euryarchaeota	Methanomicrobia	Methanosarcinales	Methanotrichaceae	Methanothrix	soehngenii GP6
>AS001149|JF980433.1|SP00081 Archaea	Euryarchaeota	Methanomicrobia	Methanosarcinales	Methanotrichaceae	Methanothrix	soehngenii GP6
>AS001150|EU857625.1|SP00081 Archaea	Euryarchaeota	Methanomicrobia	Methanosarcinales	Methanotrichaceae	Methanothrix	soehngenii GP6
>AS001151|AY692055.1|SP00081 Archaea	Euryarchaeota	Methanomicrobia	Methanosarcinales	Methanotrichaceae	Methanothrix	soehngenii GP6
>AS001152|LR642510.1|SP00081 Archaea	Euryarchaeota	Methanomicrobia	Methanosarcinales	Methanotrichaceae	Methanothrix	soehngenii GP6
>AS001153|LR652276.1|SP00081 Archaea	Euryarchaeota	Methanomicrobia	Methanosarcinales	Methanotrichaceae	Methanothrix	soehngenii GP6
>AS001154|NC_015416.1|SP00081 Archaea	Euryarchaeota	Methanomicrobia	Methanosarcinales	Methanotrichaceae	Methanothrix	soehngenii GP6
>AS001155|LR653789.1|SP00081 Archaea	Euryarchaeota	Methanomicrobia	Methanosarcinales	Methanotrichaceae	Methanothrix	soehngenii GP6
>AS001156|JF980400.1|SP00081 Archaea	Euryarchaeota	Methanomicrobia	Methanosarcinales	Methanotrichaceae	Methanothrix	soehngenii GP6
>AS001157|JF980438.1|SP00081 Archaea	Euryarchaeota	Methanomicrobia	Methanosarcinales	Methanotrichaceae	Methanothrix	soehngenii GP6
>AS001158|LR648550.1|SP00081 Archaea	Euryarchaeota	Methanomicrobia	Methanosarcinales	Methanotrichaceae	Methanothrix	soehngenii GP6
>AS001159|LR649699.1|SP00081 Archaea	Euryarchaeota	Methanomicrobia	Methanosarcinales	Methanotrichaceae	Methanothrix	soehngenii GP6
>AS001160|EU888811.1|SP00081 Archaea	Euryarchaeota	Methanomicrobia	Methanosarcinales	Methanotrichaceae	Methanothrix	soehngenii GP6
>AS001161|FJ971746.1|SP00081 Archaea	Euryarchaeota	Methanomicrobia	Methanosarcinales	Methanotrichaceae	Methanothrix	soehngenii GP6
>AS001162|EU888804.1|SP00081 Archaea	Euryarchaeota	Methanomicrobia	Methanosarcinales	Methanotrichaceae	Methanothrix	soehngenii GP6
>AS001163|LR645020.1|SP00081 Archaea	Euryarchaeota	Methanomicrobia	Methanosarcinales	Methanotrichaceae	Methanothrix	soehngenii GP6
>AS001164|LR646267.1|SP00081 Archaea	Euryarchaeota	Methanomicrobia	Methanosarcinales	Methanotrichaceae	Methanothrix	soehngenii GP6
>AS001165|JF980419.1|SP00081 Archaea	Euryarchaeota	Methanomicrobia	Methanosarcinales	Methanotrichaceae	Methanothrix	soehngenii GP6
>AS001166|LR650418.1|SP00081 Archaea	Euryarchaeota	Methanomicrobia	Methanosarcinales	Methanotrichaceae	Methanothrix	soehngenii GP6
>AS001167|LR634223.1|SP00081 Archaea	Euryarchaeota	Methanomicrobia	Methanosarcinales	Methanotrichaceae	Methanothrix	soehngenii GP6
>AS001168|JF980442.1|SP00081 Archaea	Euryarchaeota	Methanomicrobia	Methanosarcinales	Methanotrichaceae	Methanothrix	soehngenii GP6
>AS001169|X16932.1|SP00081 Archaea	Euryarchaeota	Methanomicrobia	Methanosarcinales	Methanotrichaceae	Methanothrix	soehngenii GP6
>AS001170|KP231413.1|SP00081 Archaea	Euryarchaeota	Methanomicrobia	Methanosarcinales	Methanotrichaceae	Methanothrix	soehngenii GP6
>AS001171|JF980409.1|SP00081 Archaea	Euryarchaeota	Methanomicrobia	Methanosarcinales	Methanotrichaceae	Methanothrix	soehngenii GP6
>AS001172|LR652785.1|SP00081 Archaea	Euryarchaeota	Methanomicrobia	Methanosarcinales	Methanotrichaceae	Methanothrix	soehngenii GP6
>AS001173|JF980401.1|SP00081 Archaea	Euryarchaeota	Methanomicrobia	Methanosarcinales	Methanotrichaceae	Methanothrix	soehngenii GP6
>AS001174|LR655069.1|SP00081 Archaea	Euryarchaeota	Methanomicrobia	Methanosarcinales	Methanotrichaceae	Methanothrix	soehngenii GP6
>AS001175|LR647095.1|SP00081 Archaea	Euryarchaeota	Methanomicrobia	Methanosarcinales	Methanotrichaceae	Methanothrix	soehngenii GP6
>AS001176|JF980406.1|SP00081 Archaea	Euryarchaeota	Methanomicrobia	Methanosarcinales	Methanotrichaceae	Methanothrix	soehngenii GP6
>AS001177|LR644855.1|SP00081 Archaea	Euryarchaeota	Methanomicrobia	Methanosarcinales	Methanotrichaceae	Methanothrix	soehngenii GP6
>AS001178|EU857629.1|SP00081 Archaea	Euryarchaeota	Methanomicrobia	Methanosarcinales	Methanotrichaceae	Methanothrix	soehngenii GP6
>AS001179|JF980391.1|SP00081 Archaea	Euryarchaeota	Methanomicrobia	Methanosarcinales	Methanotrichaceae	Methanothrix	soehngenii GP6
>AS001180|KP231427.1|SP00081 Archaea	Euryarchaeota	Methanomicrobia	Methanosarcinales	Methanotrichaceae	Methanothrix	soehngenii GP6
>AS001181|LR646756.1|SP00081 Archaea	Euryarchaeota	Methanomicrobia	Methanosarcinales	Methanotrichaceae	Methanothrix	soehngenii GP6
>AS001182|EU721745.1|SP00081 Archaea	Euryarchaeota	Methanomicrobia	Methanosarcinales	Methanotrichaceae	Methanothrix	soehngenii GP6
>AS001183|LR654943.1|SP00081 Archaea	Euryarchaeota	Methanomicrobia	Methanosarcinales	Methanotrichaceae	Methanothrix	soehngenii GP6
>AS001184|KM024414.1|SP00081 Archaea	Euryarchaeota	Methanomicrobia	Methanosarcinales	Methanotrichaceae	Methanothrix	soehngenii GP6
>AS001185|JF980407.1|SP00081 Archaea	Euryarchaeota	Methanomicrobia	Methanosarcinales	Methanotrichaceae	Methanothrix	soehngenii GP6
>AS001186|NC_015416.1|SP00081 Archaea	Euryarchaeota	Methanomicrobia	Methanosarcinales	Methanotrichaceae	Methanothrix	soehngenii GP6
>AS001187|LR635523.1|SP00081 Archaea	Euryarchaeota	Methanomicrobia	Methanosarcinales	Methanotrichaceae	Methanothrix	soehngenii GP6
>AS001188|GU179505.1|SP00081 Archaea	Euryarchaeota	Methanomicrobia	Methanosarcinales	Methanotrichaceae	Methanothrix	soehngenii GP6
>AS001189|AY570662.1|SP00081 Archaea	Euryarchaeota	Methanomicrobia	Methanosarcinales	Methanotrichaceae	Methanothrix	soehngenii GP6
>AS001190|JF980402.1|SP00081 Archaea	Euryarchaeota	Methanomicrobia	Methanosarcinales	Methanotrichaceae	Methanothrix	soehngenii GP6
>AS001191|EU888812.1|SP00081 Archaea	Euryarchaeota	Methanomicrobia	Methanosarcinales	Methanotrichaceae	Methanothrix	soehngenii GP6
>AS001192|LR650881.1|SP00081 Archaea	Euryarchaeota	Methanomicrobia	Methanosarcinales	Methanotrichaceae	Methanothrix	soehngenii GP6
>AS001193|DQ478742.1|SP00081 Archaea	Euryarchaeota	Methanomicrobia	Methanosarcinales	Methanotrichaceae	Methanothrix	soehngenii GP6
>AS001194|FJ167430.1|SP00081 Archaea	Euryarchaeota	Methanomicrobia	Methanosarcinales	Methanotrichaceae	Methanothrix	soehngenii GP6
>AS001195|LR654016.1|SP00081 Archaea	Euryarchaeota	Methanomicrobia	Methanosarcinales	Methanotrichaceae	Methanothrix	soehngenii GP6
>AS001196|LR648203.1|SP00081 Archaea	Euryarchaeota	Methanomicrobia	Methanosarcinales	Methanotrichaceae	Methanothrix	soehngenii GP6
>AS001197|KP231414.1|SP00081 Archaea	Euryarchaeota	Methanomicrobia	Methanosarcinales	Methanotrichaceae	Methanothrix	soehngenii GP6
>AS001198|KP231416.1|SP00081 Archaea	Euryarchaeota	Methanomicrobia	Methanosarcinales	Methanotrichaceae	Methanothrix	soehngenii GP6
>AS001199|LR645651.1|SP00081 Archaea	Euryarchaeota	Methanomicrobia	Methanosarcinales	Methanotrichaceae	Methanothrix	soehngenii GP6
>AS001200|KC676294.1|SP00081 Archaea	Euryarchaeota	Methanomicrobia	Methanosarcinales	Methanotrichaceae	Methanothrix	soehngenii GP6
>AS001201|FJ971745.1|SP00081 Archaea	Euryarchaeota	Methanomicrobia	Methanosarcinales	Methanotrichaceae	Methanothrix	soehngenii GP6
>AS001202|KM024397.1|SP00081 Archaea	Euryarchaeota	Methanomicrobia	Methanosarcinales	Methanotrichaceae	Methanothrix	soehngenii GP6
>AS001203|JF980396.1|SP00081 Archaea	Euryarchaeota	Methanomicrobia	Methanosarcinales	Methanotrichaceae	Methanothrix	soehngenii GP6
>AS001204|AB494254.1|SP00081 Archaea	Euryarchaeota	Methanomicrobia	Methanosarcinales	Methanotrichaceae	Methanothrix	soehngenii GP6
>AS001205|LR635402.1|SP00081 Archaea	Euryarchaeota	Methanomicrobia	Methanosarcinales	Methanotrichaceae	Methanothrix	soehngenii GP6
>AS001206|LR635373.1|SP00081 Archaea	Euryarchaeota	Methanomicrobia	Methanosarcinales	Methanotrichaceae	Methanothrix	soehngenii GP6
>AS001207|LR650305.1|SP00081 Archaea	Euryarchaeota	Methanomicrobia	Methanosarcinales	Methanotrichaceae	Methanothrix	soehngenii GP6
>AS001208|LR651136.1|SP00081 Archaea	Euryarchaeota	Methanomicrobia	Methanosarcinales	Methanotrichaceae	Methanothrix	soehngenii GP6
>AS001209|LR647131.1|SP00081 Archaea	Euryarchaeota	Methanomicrobia	Methanosarcinales	Methanotrichaceae	Methanothrix	soehngenii GP6
>AS001210|LR637512.1|SP00081 Archaea	Euryarchaeota	Methanomicrobia	Methanosarcinales	Methanotrichaceae	Methanothrix	soehngenii GP6
>AS001211|FJ167433.1|SP00081 Archaea	Euryarchaeota	Methanomicrobia	Methanosarcinales	Methanotrichaceae	Methanothrix	soehngenii GP6
>AS001212|EU662697.1|SP00081 Archaea	Euryarchaeota	Methanomicrobia	Methanosarcinales	Methanotrichaceae	Methanothrix	soehngenii GP6
>AS001213|LR647881.1|SP00081 Archaea	Euryarchaeota	Methanomicrobia	Methanosarcinales	Methanotrichaceae	Methanothrix	soehngenii GP6
>AS001214|KM408621.1|SP00081 Archaea	Euryarchaeota	Methanomicrobia	Methanosarcinales	Methanotrichaceae	Methanothrix	soehngenii GP6
>AS001215|JF980405.1|SP00081 Archaea	Euryarchaeota	Methanomicrobia	Methanosarcinales	Methanotrichaceae	Methanothrix	soehngenii GP6
>AS001216|NR_028242.1|SP00081 Archaea	Euryarchaeota	Methanomicrobia	Methanosarcinales	Methanotrichaceae	Methanothrix	soehngenii GP6
>AS001217|JF304115.1|SP00081 Archaea	Euryarchaeota	Methanomicrobia	Methanosarcinales	Methanotrichaceae	Methanothrix	soehngenii GP6
>AS001218|KP231448.1|SP00081 Archaea	Euryarchaeota	Methanomicrobia	Methanosarcinales	Methanotrichaceae	Methanothrix	soehngenii GP6
>AS001219|KC676295.1|SP00081 Archaea	Euryarchaeota	Methanomicrobia	Methanosarcinales	Methanotrichaceae	Methanothrix	soehngenii GP6
>AS001220|JF980413.1|SP00081 Archaea	Euryarchaeota	Methanomicrobia	Methanosarcinales	Methanotrichaceae	Methanothrix	soehngenii GP6
>AS001221|EU888806.1|SP00081 Archaea	Euryarchaeota	Methanomicrobia	Methanosarcinales	Methanotrichaceae	Methanothrix	soehngenii GP6
>AS001222|KP231412.1|SP00081 Archaea	Euryarchaeota	Methanomicrobia	Methanosarcinales	Methanotrichaceae	Methanothrix	soehngenii GP6
>AS001223|KP231426.1|SP00081 Archaea	Euryarchaeota	Methanomicrobia	Methanosarcinales	Methanotrichaceae	Methanothrix	soehngenii GP6
>AS001224|JF980427.1|SP00081 Archaea	Euryarchaeota	Methanomicrobia	Methanosarcinales	Methanotrichaceae	Methanothrix	soehngenii GP6
>AS001225|JF980415.1|SP00081 Archaea	Euryarchaeota	Methanomicrobia	Methanosarcinales	Methanotrichaceae	Methanothrix	soehngenii GP6
>AS001226|JF980408.1|SP00081 Archaea	Euryarchaeota	Methanomicrobia	Methanosarcinales	Methanotrichaceae	Methanothrix	soehngenii GP6
>AS001227|LR643202.1|SP00081 Archaea	Euryarchaeota	Methanomicrobia	Methanosarcinales	Methanotrichaceae	Methanothrix	soehngenii GP6
>AS001228|LR641393.1|SP00081 Archaea	Euryarchaeota	Methanomicrobia	Methanosarcinales	Methanotrichaceae	Methanothrix	soehngenii GP6
>AS001229|JF980416.1|SP00081 Archaea	Euryarchaeota	Methanomicrobia	Methanosarcinales	Methanotrichaceae	Methanothrix	soehngenii GP6
>AS001230|LR649632.1|SP00081 Archaea	Euryarchaeota	Methanomicrobia	Methanosarcinales	Methanotrichaceae	Methanothrix	soehngenii GP6
>AS001231|JF980441.1|SP00081 Archaea	Euryarchaeota	Methanomicrobia	Methanosarcinales	Methanotrichaceae	Methanothrix	soehngenii GP6
>AS001232|KM024396.1|SP00081 Archaea	Euryarchaeota	Methanomicrobia	Methanosarcinales	Methanotrichaceae	Methanothrix	soehngenii GP6
>AS001233|LR649662.1|SP00081 Archaea	Euryarchaeota	Methanomicrobia	Methanosarcinales	Methanotrichaceae	Methanothrix	soehngenii GP6
>AS001234|CP002565.1|SP00081 Archaea	Euryarchaeota	Methanomicrobia	Methanosarcinales	Methanotrichaceae	Methanothrix	soehngenii GP6
>AS001235|LR648368.1|SP00081 Archaea	Euryarchaeota	Methanomicrobia	Methanosarcinales	Methanotrichaceae	Methanothrix	soehngenii GP6
>AS001236|JF980423.1|SP00081 Archaea	Euryarchaeota	Methanomicrobia	Methanosarcinales	Methanotrichaceae	Methanothrix	soehngenii GP6
>AS001237|JF980435.1|SP00081 Archaea	Euryarchaeota	Methanomicrobia	Methanosarcinales	Methanotrichaceae	Methanothrix	soehngenii GP6
>AS001238|JF980417.1|SP00081 Archaea	Euryarchaeota	Methanomicrobia	Methanosarcinales	Methanotrichaceae	Methanothrix	soehngenii GP6
>AS001239|LR652308.1|SP00081 Archaea	Euryarchaeota	Methanomicrobia	Methanosarcinales	Methanotrichaceae	Methanothrix	soehngenii GP6
>AS001240|EU857630.1|SP00081 Archaea	Euryarchaeota	Methanomicrobia	Methanosarcinales	Methanotrichaceae	Methanothrix	soehngenii GP6
>AS001241|GU179491.1|SP00081 Archaea	Euryarchaeota	Methanomicrobia	Methanosarcinales	Methanotrichaceae	Methanothrix	soehngenii GP6
>AS001242|JF980418.1|SP00081 Archaea	Euryarchaeota	Methanomicrobia	Methanosarcinales	Methanotrichaceae	Methanothrix	soehngenii GP6
>AS001243|LR651728.1|SP00081 Archaea	Euryarchaeota	Methanomicrobia	Methanosarcinales	Methanotrichaceae	Methanothrix	soehngenii GP6
>AS001244|KF564602.1|SP00081 Archaea	Euryarchaeota	Methanomicrobia	Methanosarcinales	Methanotrichaceae	Methanothrix	soehngenii GP6
>AS001245|KP231435.1|SP00081 Archaea	Euryarchaeota	Methanomicrobia	Methanosarcinales	Methanotrichaceae	Methanothrix	soehngenii GP6
>AS001246|KP231430.1|SP00081 Archaea	Euryarchaeota	Methanomicrobia	Methanosarcinales	Methanotrichaceae	Methanothrix	soehngenii GP6
>AS001247|JF980393.1|SP00081 Archaea	Euryarchaeota	Methanomicrobia	Methanosarcinales	Methanotrichaceae	Methanothrix	soehngenii GP6
>AS001248|JF980432.1|SP00081 Archaea	Euryarchaeota	Methanomicrobia	Methanosarcinales	Methanotrichaceae	Methanothrix	soehngenii GP6
>AS001249|LR638634.1|SP00081 Archaea	Euryarchaeota	Methanomicrobia	Methanosarcinales	Methanotrichaceae	Methanothrix	soehngenii GP6
>AS001250|LR652764.1|SP00081 Archaea	Euryarchaeota	Methanomicrobia	Methanosarcinales	Methanotrichaceae	Methanothrix	soehngenii GP6
>AS001251|KM408625.1|SP00081 Archaea	Euryarchaeota	Methanomicrobia	Methanosarcinales	Methanotrichaceae	Methanothrix	soehngenii GP6
>AS001252|KP231428.1|SP00081 Archaea	Euryarchaeota	Methanomicrobia	Methanosarcinales	Methanotrichaceae	Methanothrix	soehngenii GP6
>AS001253|KP231437.1|SP00081 Archaea	Euryarchaeota	Methanomicrobia	Methanosarcinales	Methanotrichaceae	Methanothrix	soehngenii GP6
>AS001254|LR640412.1|SP00081 Archaea	Euryarchaeota	Methanomicrobia	Methanosarcinales	Methanotrichaceae	Methanothrix	soehngenii GP6
>AS001255|KF564603.1|SP00081 Archaea	Euryarchaeota	Methanomicrobia	Methanosarcinales	Methanotrichaceae	Methanothrix	soehngenii GP6
>AS001256|HQ592613.1|SP00081 Archaea	Euryarchaeota	Methanomicrobia	Methanosarcinales	Methanotrichaceae	Methanothrix	soehngenii GP6
>AS001257|KP231419.1|SP00081 Archaea	Euryarchaeota	Methanomicrobia	Methanosarcinales	Methanotrichaceae	Methanothrix	soehngenii GP6
>AS001258|NR_102930.1|SP00082 Archaea	Crenarchaeota	Thermoprotei	Sulfolobales	Sulfolobaceae	Metallosphaera	cuprina Ar-4
>AS001259|CP002656.1|SP00082 Archaea	Crenarchaeota	Thermoprotei	Sulfolobales	Sulfolobaceae	Metallosphaera	cuprina Ar-4
>AS001260|NC_015435.1|SP00082 Archaea	Crenarchaeota	Thermoprotei	Sulfolobales	Sulfolobaceae	Metallosphaera	cuprina Ar-4
>AS001261|AJ585956.2|SP00083 Archaea	Euryarchaeota	Thermococci	Thermococcales	Thermococcaceae	Pyrococcus	sp. NA2
>AS001262|NR_115653.1|SP00083 Archaea	Euryarchaeota	Thermococci	Thermococcales	Thermococcaceae	Pyrococcus	sp. NA2
>AS001263|NC_015474.1|SP00083 Archaea	Euryarchaeota	Thermococci	Thermococcales	Thermococcaceae	Pyrococcus	sp. NA2
>AS001264|NR_115145.1|SP00083 Archaea	Euryarchaeota	Thermococci	Thermococcales	Thermococcaceae	Pyrococcus	sp. NA2
>AS001265|NR_074358.1|SP00083 Archaea	Euryarchaeota	Thermococci	Thermococcales	Thermococcaceae	Pyrococcus	sp. NA2
>AS001266|DQ167233.1|SP00083 Archaea	Euryarchaeota	Thermococci	Thermococcales	Thermococcaceae	Pyrococcus	sp. NA2
>AS001267|AJ248283.1|SP00083 Archaea	Euryarchaeota	Thermococci	Thermococcales	Thermococcaceae	Pyrococcus	sp. NA2
>AS001268|AJ585959.2|SP00083 Archaea	Euryarchaeota	Thermococci	Thermococcales	Thermococcaceae	Pyrococcus	sp. NA2
>AS001269|CP045482.1|SP00084 Archaea	Crenarchaeota	Thermoprotei	Sulfolobales	Sulfolobaceae	Acidianus	hospitalis W1
>AS001270|NR_028221.1|SP00084 Archaea	Crenarchaeota	Thermoprotei	Sulfolobales	Sulfolobaceae	Acidianus	hospitalis W1
>AS001271|NC_015518.1|SP00084 Archaea	Crenarchaeota	Thermoprotei	Sulfolobales	Sulfolobaceae	Acidianus	hospitalis W1
>AS001272|NR_043431.1|SP00084 Archaea	Crenarchaeota	Thermoprotei	Sulfolobales	Sulfolobaceae	Acidianus	hospitalis W1
>AS001273|NC_015562.1|SP00085 Archaea	Euryarchaeota	Methanococci	Methanococcales	Methanocaldococcaceae	Methanotorris	igneus Kol 5
>AS001274|NR_102901.1|SP00085 Archaea	Euryarchaeota	Methanococci	Methanococcales	Methanocaldococcaceae	Methanotorris	igneus Kol 5
>AS001275|CP002772.1|SP00086 Archaea	Euryarchaeota	Methanobacteria	Methanobacteriales	Methanobacteriaceae	Methanobacterium	paludis
>AS001276|NR_133895.1|SP00086 Archaea	Euryarchaeota	Methanobacteria	Methanobacteriales	Methanobacteriaceae	Methanobacterium	paludis
>AS001277|DQ677518.1|SP00086 Archaea	Euryarchaeota	Methanobacteria	Methanobacteriales	Methanobacteriaceae	Methanobacterium	paludis
>AS001278|NC_015574.1|SP00086 Archaea	Euryarchaeota	Methanobacteria	Methanobacteriales	Methanobacteriaceae	Methanobacterium	paludis
>AS001279|NC_015636.1|SP00087 Archaea	Euryarchaeota	Methanococci	Methanococcales	Methanococcaceae	Methanothermococcus	okinawensis IH1
>AS001280|NC_015636.1|SP00087 Archaea	Euryarchaeota	Methanococci	Methanococcales	Methanococcaceae	Methanothermococcus	okinawensis IH1
>AS001281|NR_102915.1|SP00087 Archaea	Euryarchaeota	Methanococci	Methanococcales	Methanococcaceae	Methanothermococcus	okinawensis IH1
>AS001282|CP002792.1|SP00087 Archaea	Euryarchaeota	Methanococci	Methanococcales	Methanococcaceae	Methanothermococcus	okinawensis IH1
>AS001283|KF739031.1|SP00088 Archaea	Euryarchaeota	Halobacteria	Natrialbales	Natrialbaceae	Halopiger	xanaduensis SH-6
>AS001284|NR_112864.1|SP00088 Archaea	Euryarchaeota	Halobacteria	Natrialbales	Natrialbaceae	Halopiger	xanaduensis SH-6
>AS001285|NR_114601.1|SP00088 Archaea	Euryarchaeota	Halobacteria	Natrialbales	Natrialbaceae	Halopiger	xanaduensis SH-6
>AS001286|NC_015666.1|SP00088 Archaea	Euryarchaeota	Halobacteria	Natrialbales	Natrialbaceae	Halopiger	xanaduensis SH-6
>AS001287|NC_015666.1|SP00088 Archaea	Euryarchaeota	Halobacteria	Natrialbales	Natrialbaceae	Halopiger	xanaduensis SH-6
>AS001288|NR_102918.1|SP00088 Archaea	Euryarchaeota	Halobacteria	Natrialbales	Natrialbaceae	Halopiger	xanaduensis SH-6
>AS001289|NR_153689.1|SP00088 Archaea	Euryarchaeota	Halobacteria	Natrialbales	Natrialbaceae	Halopiger	xanaduensis SH-6
>AS001290|CP002839.1|SP00088 Archaea	Euryarchaeota	Halobacteria	Natrialbales	Natrialbaceae	Halopiger	xanaduensis SH-6
>AS001291|NR_113502.1|SP00088 Archaea	Euryarchaeota	Halobacteria	Natrialbales	Natrialbaceae	Halopiger	xanaduensis SH-6
>AS001292|NR_102894.1|SP00089 Archaea	Euryarchaeota	Methanomicrobia	Methanosarcinales	Methanosarcinaceae	Methanosalsum	zhilinae DSM 4017
>AS001293|CP002101.1|SP00089 Archaea	Euryarchaeota	Methanomicrobia	Methanosarcinales	Methanosarcinaceae	Methanosalsum	zhilinae DSM 4017
>AS001294|NC_015676.1|SP00089 Archaea	Euryarchaeota	Methanomicrobia	Methanosarcinales	Methanosarcinaceae	Methanosalsum	zhilinae DSM 4017
>AS001295|NR_044593.1|SP00089 Archaea	Euryarchaeota	Methanomicrobia	Methanosarcinales	Methanosarcinaceae	Methanosalsum	zhilinae DSM 4017
>AS001296|CP010835.1|SP00090 Archaea	Euryarchaeota	Thermococci	Thermococcales	Thermococcaceae	Pyrococcus	yayanosii CH1
>AS001297|LN999010.1|SP00090 Archaea	Euryarchaeota	Thermococci	Thermococcales	Thermococcaceae	Pyrococcus	yayanosii CH1
>AS001298|CP003534.1|SP00090 Archaea	Euryarchaeota	Thermococci	Thermococcales	Thermococcaceae	Pyrococcus	yayanosii CH1
>AS001299|HE613800.1|SP00090 Archaea	Euryarchaeota	Thermococci	Thermococcales	Thermococcaceae	Pyrococcus	yayanosii CH1
>AS001300|NC_015680.1|SP00090 Archaea	Euryarchaeota	Thermococci	Thermococcales	Thermococcaceae	Pyrococcus	yayanosii CH1
>AS001301|AJ585959.2|SP00090 Archaea	Euryarchaeota	Thermococci	Thermococcales	Thermococcaceae	Pyrococcus	yayanosii CH1
>AS001302|AJ585956.2|SP00090 Archaea	Euryarchaeota	Thermococci	Thermococcales	Thermococcaceae	Pyrococcus	yayanosii CH1
>AS001303|NR_104875.1|SP00090 Archaea	Euryarchaeota	Thermococci	Thermococcales	Thermococcaceae	Pyrococcus	yayanosii CH1
>AS001304|NR_029054.1|SP00090 Archaea	Euryarchaeota	Thermococci	Thermococcales	Thermococcaceae	Pyrococcus	yayanosii CH1
>AS001305|CP003685.1|SP00090 Archaea	Euryarchaeota	Thermococci	Thermococcales	Thermococcaceae	Pyrococcus	yayanosii CH1
>AS001306|NR_115145.1|SP00090 Archaea	Euryarchaeota	Thermococci	Thermococcales	Thermococcaceae	Pyrococcus	yayanosii CH1
>AS001307|NR_102853.1|SP00090 Archaea	Euryarchaeota	Thermococci	Thermococcales	Thermococcaceae	Pyrococcus	yayanosii CH1
>AS001308|NR_151878.1|SP00090 Archaea	Euryarchaeota	Thermococci	Thermococcales	Thermococcaceae	Pyrococcus	yayanosii CH1
>AS001309|AE009950.1|SP00090 Archaea	Euryarchaeota	Thermococci	Thermococcales	Thermococcaceae	Pyrococcus	yayanosii CH1
>AS001310|KT267175.1|SP00090 Archaea	Euryarchaeota	Thermococci	Thermococcales	Thermococcaceae	Pyrococcus	yayanosii CH1
>AS001311|NR_074375.1|SP00090 Archaea	Euryarchaeota	Thermococci	Thermococcales	Thermococcaceae	Pyrococcus	yayanosii CH1
>AS001312|NR_074358.1|SP00090 Archaea	Euryarchaeota	Thermococci	Thermococcales	Thermococcaceae	Pyrococcus	yayanosii CH1
>AS001313|AJ585957.2|SP00090 Archaea	Euryarchaeota	Thermococci	Thermococcales	Thermococcaceae	Pyrococcus	yayanosii CH1
>AS001314|CP000867.1|SP00091 Archaea	Euryarchaeota	Methanococci	Methanococcales	Methanococcaceae	Methanococcus	maripaludis X1
>AS001315|CP000745.1|SP00091 Archaea	Euryarchaeota	Methanococci	Methanococcales	Methanococcaceae	Methanococcus	maripaludis X1
>AS001316|BX950229.1|SP00091 Archaea	Euryarchaeota	Methanococci	Methanococcales	Methanococcaceae	Methanococcus	maripaludis X1
>AS001317|AP011528.1|SP00091 Archaea	Euryarchaeota	Methanococci	Methanococcales	Methanococcaceae	Methanococcus	maripaludis X1
>AS001318|CP000609.1|SP00091 Archaea	Euryarchaeota	Methanococci	Methanococcales	Methanococcaceae	Methanococcus	maripaludis X1
>AS001319|NC_015847.1|SP00091 Archaea	Euryarchaeota	Methanococci	Methanococcales	Methanococcaceae	Methanococcus	maripaludis X1
>AS001320|CP026606.1|SP00091 Archaea	Euryarchaeota	Methanococci	Methanococcales	Methanococcaceae	Methanococcus	maripaludis X1
>AS001321|BX950229.1|SP00091 Archaea	Euryarchaeota	Methanococci	Methanococcales	Methanococcaceae	Methanococcus	maripaludis X1
>AS001322|HQ377307.1|SP00092 Archaea	Euryarchaeota	Thermococci	Thermococcales	Thermococcaceae	Thermococcus	sp. 4557
>AS001323|CP015101.1|SP00092 Archaea	Euryarchaeota	Thermococci	Thermococcales	Thermococcaceae	Thermococcus	sp. 4557
>AS001324|CP040846.1|SP00092 Archaea	Euryarchaeota	Thermococci	Thermococcales	Thermococcaceae	Thermococcus	sp. 4557
>AS001325|JN387605.2|SP00092 Archaea	Euryarchaeota	Thermococci	Thermococcales	Thermococcaceae	Thermococcus	sp. 4557
>AS001326|HQ377303.1|SP00092 Archaea	Euryarchaeota	Thermococci	Thermococcales	Thermococcaceae	Thermococcus	sp. 4557
>AS001327|NR_040969.1|SP00092 Archaea	Euryarchaeota	Thermococci	Thermococcales	Thermococcaceae	Thermococcus	sp. 4557
>AS001328|MT921160.1|SP00092 Archaea	Euryarchaeota	Thermococci	Thermococcales	Thermococcaceae	Thermococcus	sp. 4557
>AS001329|NR_028195.1|SP00092 Archaea	Euryarchaeota	Thermococci	Thermococcales	Thermococcaceae	Thermococcus	sp. 4557
>AS001330|LR881183.1|SP00092 Archaea	Euryarchaeota	Thermococci	Thermococcales	Thermococcaceae	Thermococcus	sp. 4557
>AS001331|AY099158.1|SP00092 Archaea	Euryarchaeota	Thermococci	Thermococcales	Thermococcaceae	Thermococcus	sp. 4557
>AS001332|CP015103.1|SP00092 Archaea	Euryarchaeota	Thermococci	Thermococcales	Thermococcaceae	Thermococcus	sp. 4557
>AS001333|CP041932.1|SP00092 Archaea	Euryarchaeota	Thermococci	Thermococcales	Thermococcaceae	Thermococcus	sp. 4557
>AS001334|NC_015865.1|SP00092 Archaea	Euryarchaeota	Thermococci	Thermococcales	Thermococcaceae	Thermococcus	sp. 4557
>AS001335|NR_042735.1|SP00092 Archaea	Euryarchaeota	Thermococci	Thermococcales	Thermococcaceae	Thermococcus	sp. 4557
>AS001336|NR_102985.1|SP00093 Archaea	Crenarchaeota	Thermoprotei	Desulfurococcales	Pyrodictiaceae	Pyrolobus	fumarii 1A
>AS001337|NC_015931.1|SP00093 Archaea	Crenarchaeota	Thermoprotei	Desulfurococcales	Pyrodictiaceae	Pyrolobus	fumarii 1A
>AS001338|CP002838.1|SP00093 Archaea	Crenarchaeota	Thermoprotei	Desulfurococcales	Pyrodictiaceae	Pyrolobus	fumarii 1A
>AS001339|NC_015948.1|SP00094 Archaea	Euryarchaeota	Halobacteria	Halobacteriales	Haloarculaceae	Haloarcula	hispanica ATCC 33960
>AS001340|NR_028159.1|SP00094 Archaea	Euryarchaeota	Halobacteria	Halobacteriales	Haloarculaceae	Haloarcula	hispanica ATCC 33960
>AS001341|DQ089684.1|SP00094 Archaea	Euryarchaeota	Halobacteria	Halobacteriales	Haloarculaceae	Haloarcula	hispanica ATCC 33960
>AS001342|CP010529.1|SP00094 Archaea	Euryarchaeota	Halobacteria	Halobacteriales	Haloarculaceae	Haloarcula	hispanica ATCC 33960
>AS001343|NR_116082.1|SP00094 Archaea	Euryarchaeota	Halobacteria	Halobacteriales	Haloarculaceae	Haloarcula	hispanica ATCC 33960
>AS001344|NR_028234.1|SP00094 Archaea	Euryarchaeota	Halobacteria	Halobacteriales	Haloarculaceae	Haloarcula	hispanica ATCC 33960
>AS001345|JQ068948.1|SP00094 Archaea	Euryarchaeota	Halobacteria	Halobacteriales	Haloarculaceae	Haloarcula	hispanica ATCC 33960
>AS001346|NR_028218.1|SP00094 Archaea	Euryarchaeota	Halobacteria	Halobacteriales	Haloarculaceae	Haloarcula	hispanica ATCC 33960
>AS001347|KJ644179.1|SP00094 Archaea	Euryarchaeota	Halobacteria	Halobacteriales	Haloarculaceae	Haloarcula	hispanica ATCC 33960
>AS001348|LC034109.2|SP00094 Archaea	Euryarchaeota	Halobacteria	Halobacteriales	Haloarculaceae	Haloarcula	hispanica ATCC 33960
>AS001349|NC_015948.1|SP00094 Archaea	Euryarchaeota	Halobacteria	Halobacteriales	Haloarculaceae	Haloarcula	hispanica ATCC 33960
>AS001350|KU356803.2|SP00094 Archaea	Euryarchaeota	Halobacteria	Halobacteriales	Haloarculaceae	Haloarcula	hispanica ATCC 33960
>AS001351|FJ868736.1|SP00094 Archaea	Euryarchaeota	Halobacteria	Halobacteriales	Haloarculaceae	Haloarcula	hispanica ATCC 33960
>AS001352|CP010529.1|SP00094 Archaea	Euryarchaeota	Halobacteria	Halobacteriales	Haloarculaceae	Haloarcula	hispanica ATCC 33960
>AS001353|KU356811.1|SP00094 Archaea	Euryarchaeota	Halobacteria	Halobacteriales	Haloarculaceae	Haloarcula	hispanica ATCC 33960
>AS001354|DQ089683.1|SP00094 Archaea	Euryarchaeota	Halobacteria	Halobacteriales	Haloarculaceae	Haloarcula	hispanica ATCC 33960
>AS001355|MH997687.1|SP00094 Archaea	Euryarchaeota	Halobacteria	Halobacteriales	Haloarculaceae	Haloarcula	hispanica ATCC 33960
>AS001356|JQ281794.1|SP00094 Archaea	Euryarchaeota	Halobacteria	Halobacteriales	Haloarculaceae	Haloarcula	hispanica ATCC 33960
>AS001357|KJ644141.1|SP00094 Archaea	Euryarchaeota	Halobacteria	Halobacteriales	Haloarculaceae	Haloarcula	hispanica ATCC 33960
>AS001358|KJ644305.1|SP00094 Archaea	Euryarchaeota	Halobacteria	Halobacteriales	Haloarculaceae	Haloarcula	hispanica ATCC 33960
>AS001359|CP010529.1|SP00094 Archaea	Euryarchaeota	Halobacteria	Halobacteriales	Haloarculaceae	Haloarcula	hispanica ATCC 33960
>AS001360|CP006884.1|SP00094 Archaea	Euryarchaeota	Halobacteria	Halobacteriales	Haloarculaceae	Haloarcula	hispanica ATCC 33960
>AS001361|KJ644250.1|SP00094 Archaea	Euryarchaeota	Halobacteria	Halobacteriales	Haloarculaceae	Haloarcula	hispanica ATCC 33960
>AS001362|NC_015948.1|SP00094 Archaea	Euryarchaeota	Halobacteria	Halobacteriales	Haloarculaceae	Haloarcula	hispanica ATCC 33960
>AS001363|KY827085.1|SP00094 Archaea	Euryarchaeota	Halobacteria	Halobacteriales	Haloarculaceae	Haloarcula	hispanica ATCC 33960
>AS001364|KF962648.1|SP00094 Archaea	Euryarchaeota	Halobacteria	Halobacteriales	Haloarculaceae	Haloarcula	hispanica ATCC 33960
>AS001365|KJ644223.1|SP00094 Archaea	Euryarchaeota	Halobacteria	Halobacteriales	Haloarculaceae	Haloarcula	hispanica ATCC 33960
>AS001366|KT963089.2|SP00094 Archaea	Euryarchaeota	Halobacteria	Halobacteriales	Haloarculaceae	Haloarcula	hispanica ATCC 33960
>AS001367|EF645683.1|SP00094 Archaea	Euryarchaeota	Halobacteria	Halobacteriales	Haloarculaceae	Haloarcula	hispanica ATCC 33960
>AS001368|KU356801.1|SP00094 Archaea	Euryarchaeota	Halobacteria	Halobacteriales	Haloarculaceae	Haloarcula	hispanica ATCC 33960
>AS001369|KU356802.2|SP00094 Archaea	Euryarchaeota	Halobacteria	Halobacteriales	Haloarculaceae	Haloarcula	hispanica ATCC 33960
>AS001370|JN873323.1|SP00094 Archaea	Euryarchaeota	Halobacteria	Halobacteriales	Haloarculaceae	Haloarcula	hispanica ATCC 33960
>AS001371|NC_016070.1|SP00095 Archaea	Crenarchaeota	Thermoprotei	Thermoproteales	Thermoproteaceae	Thermoproteus	tenax Kra 1
>AS001372|NR_044683.1|SP00095 Archaea	Crenarchaeota	Thermoprotei	Thermoproteales	Thermoproteaceae	Thermoproteus	tenax Kra 1
>AS001373|NG_046384.1|SP00096 Archaea	Crenarchaeota	Thermoprotei	Thermoproteales	Thermoproteaceae	Pyrobaculum	ferrireducens
>AS001374|NC_016645.1|SP00096 Archaea	Crenarchaeota	Thermoprotei	Thermoproteales	Thermoproteaceae	Pyrobaculum	ferrireducens
>AS001375|NC_017034.1|SP00097 Archaea	Euryarchaeota	Methanomicrobia	Methanocellales	Methanocellaceae	Methanocella	conradii HZ254
>AS001376|CP003243.1|SP00097 Archaea	Euryarchaeota	Methanomicrobia	Methanocellales	Methanocellaceae	Methanocella	conradii HZ254
>AS001377|NR_118245.1|SP00097 Archaea	Euryarchaeota	Methanomicrobia	Methanocellales	Methanocellaceae	Methanocella	conradii HZ254
>AS001378|CP001402.1|SP00098 Archaea	Crenarchaeota	Thermoprotei	Sulfolobales	Sulfolobaceae	Sulfolobus	islandicus HVE10/4
>AS001379|CP001400.1|SP00098 Archaea	Crenarchaeota	Thermoprotei	Sulfolobales	Sulfolobaceae	Sulfolobus	islandicus HVE10/4
>AS001380|MH443276.1|SP00098 Archaea	Crenarchaeota	Thermoprotei	Sulfolobales	Sulfolobaceae	Sulfolobus	islandicus HVE10/4
>AS001381|NR_119198.1|SP00098 Archaea	Crenarchaeota	Thermoprotei	Sulfolobales	Sulfolobaceae	Sulfolobus	islandicus HVE10/4
>AS001382|LT549890.1|SP00098 Archaea	Crenarchaeota	Thermoprotei	Sulfolobales	Sulfolobaceae	Sulfolobus	islandicus HVE10/4
>AS001383|AY907890.1|SP00098 Archaea	Crenarchaeota	Thermoprotei	Sulfolobales	Sulfolobaceae	Sulfolobus	islandicus HVE10/4
>AS001384|CP001800.1|SP00098 Archaea	Crenarchaeota	Thermoprotei	Sulfolobales	Sulfolobaceae	Sulfolobus	islandicus HVE10/4
>AS001385|NR_044677.1|SP00098 Archaea	Crenarchaeota	Thermoprotei	Sulfolobales	Sulfolobaceae	Sulfolobus	islandicus HVE10/4
>AS001386|CP001399.1|SP00098 Archaea	Crenarchaeota	Thermoprotei	Sulfolobales	Sulfolobaceae	Sulfolobus	islandicus HVE10/4
>AS001387|CP001403.1|SP00098 Archaea	Crenarchaeota	Thermoprotei	Sulfolobales	Sulfolobaceae	Sulfolobus	islandicus HVE10/4
>AS001388|CP001404.1|SP00098 Archaea	Crenarchaeota	Thermoprotei	Sulfolobales	Sulfolobaceae	Sulfolobus	islandicus HVE10/4
>AS001389|CP001731.1|SP00098 Archaea	Crenarchaeota	Thermoprotei	Sulfolobales	Sulfolobaceae	Sulfolobus	islandicus HVE10/4
>AS001390|NC_017275.1|SP00098 Archaea	Crenarchaeota	Thermoprotei	Sulfolobales	Sulfolobaceae	Sulfolobus	islandicus HVE10/4
>AS001391|AY907889.1|SP00098 Archaea	Crenarchaeota	Thermoprotei	Sulfolobales	Sulfolobaceae	Sulfolobus	islandicus HVE10/4
>AS001392|NR_029127.1|SP00098 Archaea	Crenarchaeota	Thermoprotei	Sulfolobales	Sulfolobaceae	Sulfolobus	islandicus HVE10/4
>AS001393|CP001402.1|SP00099 Archaea	Crenarchaeota	Thermoprotei	Sulfolobales	Sulfolobaceae	Sulfolobus	islandicus REY15A
>AS001394|CP001400.1|SP00099 Archaea	Crenarchaeota	Thermoprotei	Sulfolobales	Sulfolobaceae	Sulfolobus	islandicus REY15A
>AS001395|MH443276.1|SP00099 Archaea	Crenarchaeota	Thermoprotei	Sulfolobales	Sulfolobaceae	Sulfolobus	islandicus REY15A
>AS001396|NR_119198.1|SP00099 Archaea	Crenarchaeota	Thermoprotei	Sulfolobales	Sulfolobaceae	Sulfolobus	islandicus REY15A
>AS001397|LT549890.1|SP00099 Archaea	Crenarchaeota	Thermoprotei	Sulfolobales	Sulfolobaceae	Sulfolobus	islandicus REY15A
>AS001398|AY907890.1|SP00099 Archaea	Crenarchaeota	Thermoprotei	Sulfolobales	Sulfolobaceae	Sulfolobus	islandicus REY15A
>AS001399|CP001800.1|SP00099 Archaea	Crenarchaeota	Thermoprotei	Sulfolobales	Sulfolobaceae	Sulfolobus	islandicus REY15A
>AS001400|NR_044677.1|SP00099 Archaea	Crenarchaeota	Thermoprotei	Sulfolobales	Sulfolobaceae	Sulfolobus	islandicus REY15A
>AS001401|CP001399.1|SP00099 Archaea	Crenarchaeota	Thermoprotei	Sulfolobales	Sulfolobaceae	Sulfolobus	islandicus REY15A
>AS001402|CP001403.1|SP00099 Archaea	Crenarchaeota	Thermoprotei	Sulfolobales	Sulfolobaceae	Sulfolobus	islandicus REY15A
>AS001403|CP001404.1|SP00099 Archaea	Crenarchaeota	Thermoprotei	Sulfolobales	Sulfolobaceae	Sulfolobus	islandicus REY15A
>AS001404|CP001731.1|SP00099 Archaea	Crenarchaeota	Thermoprotei	Sulfolobales	Sulfolobaceae	Sulfolobus	islandicus REY15A
>AS001405|NC_017276.1|SP00099 Archaea	Crenarchaeota	Thermoprotei	Sulfolobales	Sulfolobaceae	Sulfolobus	islandicus REY15A
>AS001406|AY907889.1|SP00099 Archaea	Crenarchaeota	Thermoprotei	Sulfolobales	Sulfolobaceae	Sulfolobus	islandicus REY15A
>AS001407|NR_029127.1|SP00099 Archaea	Crenarchaeota	Thermoprotei	Sulfolobales	Sulfolobaceae	Sulfolobus	islandicus REY15A
>AS001408|KF673171.1|SP00100 Archaea	Euryarchaeota	Halobacteria	Haloferacales	Haloferacaceae	Haloquadratum	walsbyi C23
>AS001409|KF673184.1|SP00100 Archaea	Euryarchaeota	Halobacteria	Haloferacales	Haloferacaceae	Haloquadratum	walsbyi C23
>AS001410|GQ374933.1|SP00100 Archaea	Euryarchaeota	Halobacteria	Haloferacales	Haloferacaceae	Haloquadratum	walsbyi C23
>AS001411|GQ374983.1|SP00100 Archaea	Euryarchaeota	Halobacteria	Haloferacales	Haloferacaceae	Haloquadratum	walsbyi C23
>AS001412|GQ374949.1|SP00100 Archaea	Euryarchaeota	Halobacteria	Haloferacales	Haloferacaceae	Haloquadratum	walsbyi C23
>AS001413|GQ375006.1|SP00100 Archaea	Euryarchaeota	Halobacteria	Haloferacales	Haloferacaceae	Haloquadratum	walsbyi C23
>AS001414|GQ375007.1|SP00100 Archaea	Euryarchaeota	Halobacteria	Haloferacales	Haloferacaceae	Haloquadratum	walsbyi C23
>AS001415|NR_028207.1|SP00100 Archaea	Euryarchaeota	Halobacteria	Haloferacales	Haloferacaceae	Haloquadratum	walsbyi C23
>AS001416|GQ374935.1|SP00100 Archaea	Euryarchaeota	Halobacteria	Haloferacales	Haloferacaceae	Haloquadratum	walsbyi C23
>AS001417|GQ374999.1|SP00100 Archaea	Euryarchaeota	Halobacteria	Haloferacales	Haloferacaceae	Haloquadratum	walsbyi C23
>AS001418|NC_017459.1|SP00100 Archaea	Euryarchaeota	Halobacteria	Haloferacales	Haloferacaceae	Haloquadratum	walsbyi C23
>AS001419|GQ374971.1|SP00100 Archaea	Euryarchaeota	Halobacteria	Haloferacales	Haloferacaceae	Haloquadratum	walsbyi C23
>AS001420|GQ374928.1|SP00100 Archaea	Euryarchaeota	Halobacteria	Haloferacales	Haloferacaceae	Haloquadratum	walsbyi C23
>AS001421|GQ374964.1|SP00100 Archaea	Euryarchaeota	Halobacteria	Haloferacales	Haloferacaceae	Haloquadratum	walsbyi C23
>AS001422|EF459727.1|SP00100 Archaea	Euryarchaeota	Halobacteria	Haloferacales	Haloferacaceae	Haloquadratum	walsbyi C23
>AS001423|GQ374976.1|SP00100 Archaea	Euryarchaeota	Halobacteria	Haloferacales	Haloferacaceae	Haloquadratum	walsbyi C23
>AS001424|FR746099.1|SP00100 Archaea	Euryarchaeota	Halobacteria	Haloferacales	Haloferacaceae	Haloquadratum	walsbyi C23
>AS001425|EF459728.1|SP00100 Archaea	Euryarchaeota	Halobacteria	Haloferacales	Haloferacaceae	Haloquadratum	walsbyi C23
>AS001426|NC_017459.1|SP00100 Archaea	Euryarchaeota	Halobacteria	Haloferacales	Haloferacaceae	Haloquadratum	walsbyi C23
>AS001427|GQ374963.1|SP00100 Archaea	Euryarchaeota	Halobacteria	Haloferacales	Haloferacaceae	Haloquadratum	walsbyi C23
>AS001428|FN669152.1|SP00100 Archaea	Euryarchaeota	Halobacteria	Haloferacales	Haloferacaceae	Haloquadratum	walsbyi C23
>AS001429|EF459726.1|SP00100 Archaea	Euryarchaeota	Halobacteria	Haloferacales	Haloferacaceae	Haloquadratum	walsbyi C23
>AS001430|GQ374942.1|SP00100 Archaea	Euryarchaeota	Halobacteria	Haloferacales	Haloferacaceae	Haloquadratum	walsbyi C23
>AS001431|GQ375034.1|SP00100 Archaea	Euryarchaeota	Halobacteria	Haloferacales	Haloferacaceae	Haloquadratum	walsbyi C23
>AS001432|KJ546108.1|SP00100 Archaea	Euryarchaeota	Halobacteria	Haloferacales	Haloferacaceae	Haloquadratum	walsbyi C23
>AS001433|GQ374986.1|SP00100 Archaea	Euryarchaeota	Halobacteria	Haloferacales	Haloferacaceae	Haloquadratum	walsbyi C23
>AS001434|GQ374960.1|SP00100 Archaea	Euryarchaeota	Halobacteria	Haloferacales	Haloferacaceae	Haloquadratum	walsbyi C23
>AS001435|GQ375021.1|SP00100 Archaea	Euryarchaeota	Halobacteria	Haloferacales	Haloferacaceae	Haloquadratum	walsbyi C23
>AS001436|AM180088.1|SP00100 Archaea	Euryarchaeota	Halobacteria	Haloferacales	Haloferacaceae	Haloquadratum	walsbyi C23
>AS001437|GQ375036.1|SP00100 Archaea	Euryarchaeota	Halobacteria	Haloferacales	Haloferacaceae	Haloquadratum	walsbyi C23
>AS001438|GQ374927.1|SP00100 Archaea	Euryarchaeota	Halobacteria	Haloferacales	Haloferacaceae	Haloquadratum	walsbyi C23
>AS001439|GQ375025.1|SP00100 Archaea	Euryarchaeota	Halobacteria	Haloferacales	Haloferacaceae	Haloquadratum	walsbyi C23
>AS001440|AM180088.1|SP00100 Archaea	Euryarchaeota	Halobacteria	Haloferacales	Haloferacaceae	Haloquadratum	walsbyi C23
>AS001441|DQ314493.1|SP00100 Archaea	Euryarchaeota	Halobacteria	Haloferacales	Haloferacaceae	Haloquadratum	walsbyi C23
>AS001442|GQ374962.1|SP00100 Archaea	Euryarchaeota	Halobacteria	Haloferacales	Haloferacaceae	Haloquadratum	walsbyi C23
>AS001443|AY498639.1|SP00100 Archaea	Euryarchaeota	Halobacteria	Haloferacales	Haloferacaceae	Haloquadratum	walsbyi C23
>AS001444|GQ374956.1|SP00100 Archaea	Euryarchaeota	Halobacteria	Haloferacales	Haloferacaceae	Haloquadratum	walsbyi C23
>AS001445|GQ375015.1|SP00100 Archaea	Euryarchaeota	Halobacteria	Haloferacales	Haloferacaceae	Haloquadratum	walsbyi C23
>AS001446|GQ374987.1|SP00100 Archaea	Euryarchaeota	Halobacteria	Haloferacales	Haloferacaceae	Haloquadratum	walsbyi C23
>AS001447|NR_113463.1|SP00100 Archaea	Euryarchaeota	Halobacteria	Haloferacales	Haloferacaceae	Haloquadratum	walsbyi C23
>AS001448|KJ588887.1|SP00100 Archaea	Euryarchaeota	Halobacteria	Haloferacales	Haloferacaceae	Haloquadratum	walsbyi C23
>AS001449|EF459729.1|SP00100 Archaea	Euryarchaeota	Halobacteria	Haloferacales	Haloferacaceae	Haloquadratum	walsbyi C23
>AS001450|GQ375003.1|SP00100 Archaea	Euryarchaeota	Halobacteria	Haloferacales	Haloferacaceae	Haloquadratum	walsbyi C23
>AS001451|GQ375001.1|SP00100 Archaea	Euryarchaeota	Halobacteria	Haloferacales	Haloferacaceae	Haloquadratum	walsbyi C23
>AS001452|NR_117815.1|SP00100 Archaea	Euryarchaeota	Halobacteria	Haloferacales	Haloferacaceae	Haloquadratum	walsbyi C23
>AS001453|GQ375035.1|SP00100 Archaea	Euryarchaeota	Halobacteria	Haloferacales	Haloferacaceae	Haloquadratum	walsbyi C23
>AS001454|DQ314494.1|SP00100 Archaea	Euryarchaeota	Halobacteria	Haloferacales	Haloferacaceae	Haloquadratum	walsbyi C23
>AS001455|GQ374929.1|SP00100 Archaea	Euryarchaeota	Halobacteria	Haloferacales	Haloferacaceae	Haloquadratum	walsbyi C23
>AS001456|GQ374925.1|SP00100 Archaea	Euryarchaeota	Halobacteria	Haloferacales	Haloferacaceae	Haloquadratum	walsbyi C23
>AS001457|CP003423.1|SP00101 Archaea	Crenarchaeota	Thermoprotei	Fervidicoccales	Fervidicoccaceae	Fervidicoccus	fontis Kam940
>AS001458|NC_017461.1|SP00101 Archaea	Crenarchaeota	Thermoprotei	Fervidicoccales	Fervidicoccaceae	Fervidicoccus	fontis Kam940
>AS001459|NR_102939.1|SP00101 Archaea	Crenarchaeota	Thermoprotei	Fervidicoccales	Fervidicoccaceae	Fervidicoccus	fontis Kam940
>AS001460|KP231457.1|SP00102 Archaea	Euryarchaeota	Methanomicrobia	Methanosarcinales	Methanotrichaceae	Methanothrix	harundinacea 6Ac
>AS001461|KP231473.1|SP00102 Archaea	Euryarchaeota	Methanomicrobia	Methanosarcinales	Methanotrichaceae	Methanothrix	harundinacea 6Ac
>AS001462|KP231464.1|SP00102 Archaea	Euryarchaeota	Methanomicrobia	Methanosarcinales	Methanotrichaceae	Methanothrix	harundinacea 6Ac
>AS001463|KP231468.1|SP00102 Archaea	Euryarchaeota	Methanomicrobia	Methanosarcinales	Methanotrichaceae	Methanothrix	harundinacea 6Ac
>AS001464|KP231461.1|SP00102 Archaea	Euryarchaeota	Methanomicrobia	Methanosarcinales	Methanotrichaceae	Methanothrix	harundinacea 6Ac
>AS001465|KP231467.1|SP00102 Archaea	Euryarchaeota	Methanomicrobia	Methanosarcinales	Methanotrichaceae	Methanothrix	harundinacea 6Ac
>AS001466|NC_017527.1|SP00102 Archaea	Euryarchaeota	Methanomicrobia	Methanosarcinales	Methanotrichaceae	Methanothrix	harundinacea 6Ac
>AS001467|KP231482.1|SP00102 Archaea	Euryarchaeota	Methanomicrobia	Methanosarcinales	Methanotrichaceae	Methanothrix	harundinacea 6Ac
>AS001468|KP231471.1|SP00102 Archaea	Euryarchaeota	Methanomicrobia	Methanosarcinales	Methanotrichaceae	Methanothrix	harundinacea 6Ac
>AS001469|KP231460.1|SP00102 Archaea	Euryarchaeota	Methanomicrobia	Methanosarcinales	Methanotrichaceae	Methanothrix	harundinacea 6Ac
>AS001470|KP231463.1|SP00102 Archaea	Euryarchaeota	Methanomicrobia	Methanosarcinales	Methanotrichaceae	Methanothrix	harundinacea 6Ac
>AS001471|KP231475.1|SP00102 Archaea	Euryarchaeota	Methanomicrobia	Methanosarcinales	Methanotrichaceae	Methanothrix	harundinacea 6Ac
>AS001472|KP231498.1|SP00102 Archaea	Euryarchaeota	Methanomicrobia	Methanosarcinales	Methanotrichaceae	Methanothrix	harundinacea 6Ac
>AS001473|KP231487.1|SP00102 Archaea	Euryarchaeota	Methanomicrobia	Methanosarcinales	Methanotrichaceae	Methanothrix	harundinacea 6Ac
>AS001474|KP231484.1|SP00102 Archaea	Euryarchaeota	Methanomicrobia	Methanosarcinales	Methanotrichaceae	Methanothrix	harundinacea 6Ac
>AS001475|KP231479.1|SP00102 Archaea	Euryarchaeota	Methanomicrobia	Methanosarcinales	Methanotrichaceae	Methanothrix	harundinacea 6Ac
>AS001476|CP003117.1|SP00102 Archaea	Euryarchaeota	Methanomicrobia	Methanosarcinales	Methanotrichaceae	Methanothrix	harundinacea 6Ac
>AS001477|KP231470.1|SP00102 Archaea	Euryarchaeota	Methanomicrobia	Methanosarcinales	Methanotrichaceae	Methanothrix	harundinacea 6Ac
>AS001478|KP231490.1|SP00102 Archaea	Euryarchaeota	Methanomicrobia	Methanosarcinales	Methanotrichaceae	Methanothrix	harundinacea 6Ac
>AS001479|KP231493.1|SP00102 Archaea	Euryarchaeota	Methanomicrobia	Methanosarcinales	Methanotrichaceae	Methanothrix	harundinacea 6Ac
>AS001480|NC_017527.1|SP00102 Archaea	Euryarchaeota	Methanomicrobia	Methanosarcinales	Methanotrichaceae	Methanothrix	harundinacea 6Ac
>AS001481|KP231492.1|SP00102 Archaea	Euryarchaeota	Methanomicrobia	Methanosarcinales	Methanotrichaceae	Methanothrix	harundinacea 6Ac
>AS001482|AJ585956.2|SP00103 Archaea	Euryarchaeota	Thermococci	Thermococcales	Thermococcaceae	Pyrococcus	sp. ST04
>AS001483|CP003685.1|SP00103 Archaea	Euryarchaeota	Thermococci	Thermococcales	Thermococcaceae	Pyrococcus	sp. ST04
>AS001484|CP010835.1|SP00103 Archaea	Euryarchaeota	Thermococci	Thermococcales	Thermococcaceae	Pyrococcus	sp. ST04
>AS001485|FJ862775.1|SP00103 Archaea	Euryarchaeota	Thermococci	Thermococcales	Thermococcaceae	Pyrococcus	sp. ST04
>AS001486|Z70247.1|SP00103 Archaea	Euryarchaeota	Thermococci	Thermococcales	Thermococcaceae	Pyrococcus	sp. ST04
>AS001487|LN999010.1|SP00103 Archaea	Euryarchaeota	Thermococci	Thermococcales	Thermococcaceae	Pyrococcus	sp. ST04
>AS001488|NR_074375.1|SP00103 Archaea	Euryarchaeota	Thermococci	Thermococcales	Thermococcaceae	Pyrococcus	sp. ST04
>AS001489|NR_102853.1|SP00103 Archaea	Euryarchaeota	Thermococci	Thermococcales	Thermococcaceae	Pyrococcus	sp. ST04
>AS001490|NR_151878.1|SP00103 Archaea	Euryarchaeota	Thermococci	Thermococcales	Thermococcaceae	Pyrococcus	sp. ST04
>AS001491|AE009950.1|SP00103 Archaea	Euryarchaeota	Thermococci	Thermococcales	Thermococcaceae	Pyrococcus	sp. ST04
>AS001492|NC_017946.1|SP00103 Archaea	Euryarchaeota	Thermococci	Thermococcales	Thermococcaceae	Pyrococcus	sp. ST04
>AS001493|CP002779.1|SP00103 Archaea	Euryarchaeota	Thermococci	Thermococcales	Thermococcaceae	Pyrococcus	sp. ST04
>AS001494|NR_148751.1|SP00104 Archaea	Crenarchaeota	Thermoprotei	Desulfurococcales	Desulfurococcaceae	Thermogladius	calderae 1633
>AS001495|GQ292555.1|SP00104 Archaea	Crenarchaeota	Thermoprotei	Desulfurococcales	Desulfurococcaceae	Thermogladius	calderae 1633
>AS001496|NC_017954.1|SP00104 Archaea	Crenarchaeota	Thermoprotei	Desulfurococcales	Desulfurococcaceae	Thermogladius	calderae 1633
>AS001497|NR_104706.1|SP00105 Archaea	Crenarchaeota	Thermoprotei	Desulfurococcales	Desulfurococcaceae	Desulfurococcus	amylolyticus DSM 16532
>AS001498|NR_074374.1|SP00105 Archaea	Crenarchaeota	Thermoprotei	Desulfurococcales	Desulfurococcaceae	Desulfurococcus	amylolyticus DSM 16532
>AS001499|NC_018001.1|SP00105 Archaea	Crenarchaeota	Thermoprotei	Desulfurococcales	Desulfurococcaceae	Desulfurococcus	amylolyticus DSM 16532
>AS001500|NR_102931.1|SP00105 Archaea	Crenarchaeota	Thermoprotei	Desulfurococcales	Desulfurococcaceae	Desulfurococcus	amylolyticus DSM 16532
>AS001501|CP001140.1|SP00105 Archaea	Crenarchaeota	Thermoprotei	Desulfurococcales	Desulfurococcaceae	Desulfurococcus	amylolyticus DSM 16532
>AS001502|CP003321.1|SP00105 Archaea	Crenarchaeota	Thermoprotei	Desulfurococcales	Desulfurococcaceae	Desulfurococcus	amylolyticus DSM 16532
>AS001503|AY099163.1|SP00106 Archaea	Euryarchaeota	Thermococci	Thermococcales	Thermococcaceae	Thermococcus	cleftensis
>AS001504|NR_028193.1|SP00106 Archaea	Euryarchaeota	Thermococci	Thermococcales	Thermococcaceae	Thermococcus	cleftensis
>AS001505|NR_028216.1|SP00106 Archaea	Euryarchaeota	Thermococci	Thermococcales	Thermococcaceae	Thermococcus	cleftensis
>AS001506|CP014750.1|SP00106 Archaea	Euryarchaeota	Thermococci	Thermococcales	Thermococcaceae	Thermococcus	cleftensis
>AS001507|NR_028195.1|SP00106 Archaea	Euryarchaeota	Thermococci	Thermococcales	Thermococcaceae	Thermococcus	cleftensis
>AS001508|HQ377301.1|SP00106 Archaea	Euryarchaeota	Thermococci	Thermococcales	Thermococcaceae	Thermococcus	cleftensis
>AS001509|CP015103.1|SP00106 Archaea	Euryarchaeota	Thermococci	Thermococcales	Thermococcaceae	Thermococcus	cleftensis
>AS001510|NC_018015.1|SP00106 Archaea	Euryarchaeota	Thermococci	Thermococcales	Thermococcaceae	Thermococcus	cleftensis
>AS001511|NR_040968.1|SP00106 Archaea	Euryarchaeota	Thermococci	Thermococcales	Thermococcaceae	Thermococcus	cleftensis
>AS001512|CP007140.1|SP00106 Archaea	Euryarchaeota	Thermococci	Thermococcales	Thermococcaceae	Thermococcus	cleftensis
>AS001513|CP014855.1|SP00106 Archaea	Euryarchaeota	Thermococci	Thermococcales	Thermococcaceae	Thermococcus	cleftensis
>AS001514|AB107769.1|SP00106 Archaea	Euryarchaeota	Thermococci	Thermococcales	Thermococcaceae	Thermococcus	cleftensis
>AS001515|HQ377308.1|SP00106 Archaea	Euryarchaeota	Thermococci	Thermococcales	Thermococcaceae	Thermococcus	cleftensis
>AS001516|AP006878.1|SP00106 Archaea	Euryarchaeota	Thermococci	Thermococcales	Thermococcaceae	Thermococcus	cleftensis
>AS001517|CP015520.1|SP00106 Archaea	Euryarchaeota	Thermococci	Thermococcales	Thermococcaceae	Thermococcus	cleftensis
>AS001518|NR_042738.1|SP00106 Archaea	Euryarchaeota	Thermococci	Thermococcales	Thermococcaceae	Thermococcus	cleftensis
>AS001519|NR_028191.1|SP00106 Archaea	Euryarchaeota	Thermococci	Thermococcales	Thermococcaceae	Thermococcus	cleftensis
>AS001520|CP002952.1|SP00106 Archaea	Euryarchaeota	Thermococci	Thermococcales	Thermococcaceae	Thermococcus	cleftensis
>AS001521|AY099158.1|SP00106 Archaea	Euryarchaeota	Thermococci	Thermococcales	Thermococcaceae	Thermococcus	cleftensis
>AS001522|CP015105.1|SP00106 Archaea	Euryarchaeota	Thermococci	Thermococcales	Thermococcaceae	Thermococcus	cleftensis
>AS001523|MG758739.1|SP00107 Archaea	Euryarchaeota	Halobacteria	Natrialbales	Natrialbaceae	Natrinema	sp. J7-2
>AS001524|MG758741.1|SP00107 Archaea	Euryarchaeota	Halobacteria	Natrialbales	Natrialbaceae	Natrinema	sp. J7-2
>AS001525|KP326315.1|SP00107 Archaea	Euryarchaeota	Halobacteria	Natrialbales	Natrialbaceae	Natrinema	sp. J7-2
>AS001526|MG758738.1|SP00107 Archaea	Euryarchaeota	Halobacteria	Natrialbales	Natrialbaceae	Natrinema	sp. J7-2
>AS001527|AY570918.1|SP00107 Archaea	Euryarchaeota	Halobacteria	Natrialbales	Natrialbaceae	Natrinema	sp. J7-2
>AS001528|LN681405.1|SP00107 Archaea	Euryarchaeota	Halobacteria	Natrialbales	Natrialbaceae	Natrinema	sp. J7-2
>AS001529|JN873336.1|SP00107 Archaea	Euryarchaeota	Halobacteria	Natrialbales	Natrialbaceae	Natrinema	sp. J7-2
>AS001530|AY588481.1|SP00107 Archaea	Euryarchaeota	Halobacteria	Natrialbales	Natrialbaceae	Natrinema	sp. J7-2
>AS001531|MG758737.1|SP00107 Archaea	Euryarchaeota	Halobacteria	Natrialbales	Natrialbaceae	Natrinema	sp. J7-2
>AS001532|CP040637.1|SP00107 Archaea	Euryarchaeota	Halobacteria	Natrialbales	Natrialbaceae	Natrinema	sp. J7-2
>AS001533|CP040637.1|SP00107 Archaea	Euryarchaeota	Halobacteria	Natrialbales	Natrialbaceae	Natrinema	sp. J7-2
>AS001534|KC261946.1|SP00107 Archaea	Euryarchaeota	Halobacteria	Natrialbales	Natrialbaceae	Natrinema	sp. J7-2
>AS001535|AF027738.1|SP00107 Archaea	Euryarchaeota	Halobacteria	Natrialbales	Natrialbaceae	Natrinema	sp. J7-2
>AS001536|KP326314.1|SP00107 Archaea	Euryarchaeota	Halobacteria	Natrialbales	Natrialbaceae	Natrinema	sp. J7-2
>AS001537|AB663451.1|SP00107 Archaea	Euryarchaeota	Halobacteria	Natrialbales	Natrialbaceae	Natrinema	sp. J7-2
>AS001538|NR_113524.1|SP00107 Archaea	Euryarchaeota	Halobacteria	Natrialbales	Natrialbaceae	Natrinema	sp. J7-2
>AS001539|KP326316.1|SP00107 Archaea	Euryarchaeota	Halobacteria	Natrialbales	Natrialbaceae	Natrinema	sp. J7-2
>AS001540|NC_018225.1|SP00107 Archaea	Euryarchaeota	Halobacteria	Natrialbales	Natrialbaceae	Natrinema	sp. J7-2
>AS001541|MG758742.1|SP00107 Archaea	Euryarchaeota	Halobacteria	Natrialbales	Natrialbaceae	Natrinema	sp. J7-2
>AS001542|AY570917.1|SP00107 Archaea	Euryarchaeota	Halobacteria	Natrialbales	Natrialbaceae	Natrinema	sp. J7-2
>AS001543|JN873317.1|SP00107 Archaea	Euryarchaeota	Halobacteria	Natrialbales	Natrialbaceae	Natrinema	sp. J7-2
>AS001544|AF367370.2|SP00107 Archaea	Euryarchaeota	Halobacteria	Natrialbales	Natrialbaceae	Natrinema	sp. J7-2
>AS001545|CP003412.1|SP00107 Archaea	Euryarchaeota	Halobacteria	Natrialbales	Natrialbaceae	Natrinema	sp. J7-2
>AS001546|NR_118136.1|SP00107 Archaea	Euryarchaeota	Halobacteria	Natrialbales	Natrialbaceae	Natrinema	sp. J7-2
>AS001547|KY053860.1|SP00107 Archaea	Euryarchaeota	Halobacteria	Natrialbales	Natrialbaceae	Natrinema	sp. J7-2
>AS001548|JN873316.1|SP00107 Archaea	Euryarchaeota	Halobacteria	Natrialbales	Natrialbaceae	Natrinema	sp. J7-2
>AS001549|CP003412.1|SP00107 Archaea	Euryarchaeota	Halobacteria	Natrialbales	Natrialbaceae	Natrinema	sp. J7-2
>AS001550|EU308274.1|SP00107 Archaea	Euryarchaeota	Halobacteria	Natrialbales	Natrialbaceae	Natrinema	sp. J7-2
>AS001551|KY129976.1|SP00107 Archaea	Euryarchaeota	Halobacteria	Natrialbales	Natrialbaceae	Natrinema	sp. J7-2
>AS001552|JN873337.1|SP00107 Archaea	Euryarchaeota	Halobacteria	Natrialbales	Natrialbaceae	Natrinema	sp. J7-2
>AS001553|NR_112855.1|SP00107 Archaea	Euryarchaeota	Halobacteria	Natrialbales	Natrialbaceae	Natrinema	sp. J7-2
>AS001554|NR_113527.1|SP00107 Archaea	Euryarchaeota	Halobacteria	Natrialbales	Natrialbaceae	Natrinema	sp. J7-2
>AS001555|AY277584.1|SP00107 Archaea	Euryarchaeota	Halobacteria	Natrialbales	Natrialbaceae	Natrinema	sp. J7-2
>AS001556|JN873335.1|SP00107 Archaea	Euryarchaeota	Halobacteria	Natrialbales	Natrialbaceae	Natrinema	sp. J7-2
>AS001557|MG758773.1|SP00107 Archaea	Euryarchaeota	Halobacteria	Natrialbales	Natrialbaceae	Natrinema	sp. J7-2
>AS001558|MG758740.1|SP00107 Archaea	Euryarchaeota	Halobacteria	Natrialbales	Natrialbaceae	Natrinema	sp. J7-2
>AS001559|EU308273.1|SP00107 Archaea	Euryarchaeota	Halobacteria	Natrialbales	Natrialbaceae	Natrinema	sp. J7-2
>AS001560|NC_018225.1|SP00107 Archaea	Euryarchaeota	Halobacteria	Natrialbales	Natrialbaceae	Natrinema	sp. J7-2
>AS001561|DQ874620.1|SP00107 Archaea	Euryarchaeota	Halobacteria	Natrialbales	Natrialbaceae	Natrinema	sp. J7-2
>AS001562|AY570916.1|SP00107 Archaea	Euryarchaeota	Halobacteria	Natrialbales	Natrialbaceae	Natrinema	sp. J7-2
>AS001563|AY899297.1|SP00107 Archaea	Euryarchaeota	Halobacteria	Natrialbales	Natrialbaceae	Natrinema	sp. J7-2
>AS001564|AB477226.1|SP00107 Archaea	Euryarchaeota	Halobacteria	Natrialbales	Natrialbaceae	Natrinema	sp. J7-2
>AS001565|JN873324.1|SP00107 Archaea	Euryarchaeota	Halobacteria	Natrialbales	Natrialbaceae	Natrinema	sp. J7-2
>AS001566|MG758720.1|SP00107 Archaea	Euryarchaeota	Halobacteria	Natrialbales	Natrialbaceae	Natrinema	sp. J7-2
>AS001567|CP040637.1|SP00107 Archaea	Euryarchaeota	Halobacteria	Natrialbales	Natrialbaceae	Natrinema	sp. J7-2
>AS001568|KP326317.1|SP00107 Archaea	Euryarchaeota	Halobacteria	Natrialbales	Natrialbaceae	Natrinema	sp. J7-2
>AS001569|NR_113055.1|SP00107 Archaea	Euryarchaeota	Halobacteria	Natrialbales	Natrialbaceae	Natrinema	sp. J7-2
>AS001570|LT158599.1|SP00108 Archaea	Euryarchaeota	Methanomicrobia	Methanomicrobiales	Methanomicrobiaceae	Methanoculleus	bourgensis MS2
>AS001571|EU369621.1|SP00108 Archaea	Euryarchaeota	Methanomicrobia	Methanomicrobiales	Methanomicrobiaceae	Methanoculleus	bourgensis MS2
>AS001572|JF421665.1|SP00108 Archaea	Euryarchaeota	Methanomicrobia	Methanomicrobiales	Methanomicrobiaceae	Methanoculleus	bourgensis MS2
>AS001573|NC_018227.2|SP00108 Archaea	Euryarchaeota	Methanomicrobia	Methanomicrobiales	Methanomicrobiaceae	Methanoculleus	bourgensis MS2
>AS001574|AB065298.1|SP00108 Archaea	Euryarchaeota	Methanomicrobia	Methanomicrobiales	Methanomicrobiaceae	Methanoculleus	bourgensis MS2
>AS001575|EU369616.1|SP00108 Archaea	Euryarchaeota	Methanomicrobia	Methanomicrobiales	Methanomicrobiaceae	Methanoculleus	bourgensis MS2
>AS001576|AB175346.1|SP00108 Archaea	Euryarchaeota	Methanomicrobia	Methanomicrobiales	Methanomicrobiaceae	Methanoculleus	bourgensis MS2
>AS001577|EU369611.1|SP00108 Archaea	Euryarchaeota	Methanomicrobia	Methanomicrobiales	Methanomicrobiaceae	Methanoculleus	bourgensis MS2
>AS001578|EU369613.1|SP00108 Archaea	Euryarchaeota	Methanomicrobia	Methanomicrobiales	Methanomicrobiaceae	Methanoculleus	bourgensis MS2
>AS001579|EU369622.1|SP00108 Archaea	Euryarchaeota	Methanomicrobia	Methanomicrobiales	Methanomicrobiaceae	Methanoculleus	bourgensis MS2
>AS001580|JX101963.1|SP00108 Archaea	Euryarchaeota	Methanomicrobia	Methanomicrobiales	Methanomicrobiaceae	Methanoculleus	bourgensis MS2
>AS001581|EU369624.1|SP00108 Archaea	Euryarchaeota	Methanomicrobia	Methanomicrobiales	Methanomicrobiaceae	Methanoculleus	bourgensis MS2
>AS001582|KC337097.1|SP00108 Archaea	Euryarchaeota	Methanomicrobia	Methanomicrobiales	Methanomicrobiaceae	Methanoculleus	bourgensis MS2
>AS001583|AB175349.1|SP00108 Archaea	Euryarchaeota	Methanomicrobia	Methanomicrobiales	Methanomicrobiaceae	Methanoculleus	bourgensis MS2
>AS001584|EU369612.1|SP00108 Archaea	Euryarchaeota	Methanomicrobia	Methanomicrobiales	Methanomicrobiaceae	Methanoculleus	bourgensis MS2
>AS001585|EU369620.1|SP00108 Archaea	Euryarchaeota	Methanomicrobia	Methanomicrobiales	Methanomicrobiaceae	Methanoculleus	bourgensis MS2
>AS001586|AJ550158.1|SP00108 Archaea	Euryarchaeota	Methanomicrobia	Methanomicrobiales	Methanomicrobiaceae	Methanoculleus	bourgensis MS2
>AS001587|KJ882063.1|SP00109 Archaea	Thaumarchaeota	Unknown	Nitrosopumilales	Nitrosopumilaceae	Nitrosopumilus	koreensis AR1
>AS001588|KJ882069.1|SP00109 Archaea	Thaumarchaeota	Unknown	Nitrosopumilales	Nitrosopumilaceae	Nitrosopumilus	koreensis AR1
>AS001589|KJ882160.1|SP00109 Archaea	Thaumarchaeota	Unknown	Nitrosopumilales	Nitrosopumilaceae	Nitrosopumilus	koreensis AR1
>AS001590|KJ882073.1|SP00109 Archaea	Thaumarchaeota	Unknown	Nitrosopumilales	Nitrosopumilaceae	Nitrosopumilus	koreensis AR1
>AS001591|KJ881478.1|SP00109 Archaea	Thaumarchaeota	Unknown	Nitrosopumilales	Nitrosopumilaceae	Nitrosopumilus	koreensis AR1
>AS001592|KJ882178.1|SP00109 Archaea	Thaumarchaeota	Unknown	Nitrosopumilales	Nitrosopumilaceae	Nitrosopumilus	koreensis AR1
>AS001593|KJ881991.1|SP00109 Archaea	Thaumarchaeota	Unknown	Nitrosopumilales	Nitrosopumilaceae	Nitrosopumilus	koreensis AR1
>AS001594|KJ882040.1|SP00109 Archaea	Thaumarchaeota	Unknown	Nitrosopumilales	Nitrosopumilaceae	Nitrosopumilus	koreensis AR1
>AS001595|FJ971115.1|SP00109 Archaea	Thaumarchaeota	Unknown	Nitrosopumilales	Nitrosopumilaceae	Nitrosopumilus	koreensis AR1
>AS001596|CP026993.1|SP00109 Archaea	Thaumarchaeota	Unknown	Nitrosopumilales	Nitrosopumilaceae	Nitrosopumilus	koreensis AR1
>AS001597|KJ882169.1|SP00109 Archaea	Thaumarchaeota	Unknown	Nitrosopumilales	Nitrosopumilaceae	Nitrosopumilus	koreensis AR1
>AS001598|KJ882077.1|SP00109 Archaea	Thaumarchaeota	Unknown	Nitrosopumilales	Nitrosopumilaceae	Nitrosopumilus	koreensis AR1
>AS001599|FJ971110.1|SP00109 Archaea	Thaumarchaeota	Unknown	Nitrosopumilales	Nitrosopumilaceae	Nitrosopumilus	koreensis AR1
>AS001600|FJ971116.1|SP00109 Archaea	Thaumarchaeota	Unknown	Nitrosopumilales	Nitrosopumilaceae	Nitrosopumilus	koreensis AR1
>AS001601|CP003843.1|SP00109 Archaea	Thaumarchaeota	Unknown	Nitrosopumilales	Nitrosopumilaceae	Nitrosopumilus	koreensis AR1
>AS001602|NR_159208.1|SP00109 Archaea	Thaumarchaeota	Unknown	Nitrosopumilales	Nitrosopumilaceae	Nitrosopumilus	koreensis AR1
>AS001603|KJ881989.1|SP00109 Archaea	Thaumarchaeota	Unknown	Nitrosopumilales	Nitrosopumilaceae	Nitrosopumilus	koreensis AR1
>AS001604|KJ882001.1|SP00109 Archaea	Thaumarchaeota	Unknown	Nitrosopumilales	Nitrosopumilaceae	Nitrosopumilus	koreensis AR1
>AS001605|KJ881963.1|SP00109 Archaea	Thaumarchaeota	Unknown	Nitrosopumilales	Nitrosopumilaceae	Nitrosopumilus	koreensis AR1
>AS001606|KJ882014.1|SP00109 Archaea	Thaumarchaeota	Unknown	Nitrosopumilales	Nitrosopumilaceae	Nitrosopumilus	koreensis AR1
>AS001607|MT876207.1|SP00109 Archaea	Thaumarchaeota	Unknown	Nitrosopumilales	Nitrosopumilaceae	Nitrosopumilus	koreensis AR1
>AS001608|KJ881472.1|SP00109 Archaea	Thaumarchaeota	Unknown	Nitrosopumilales	Nitrosopumilaceae	Nitrosopumilus	koreensis AR1
>AS001609|KJ882255.1|SP00109 Archaea	Thaumarchaeota	Unknown	Nitrosopumilales	Nitrosopumilaceae	Nitrosopumilus	koreensis AR1
>AS001610|KJ881920.1|SP00109 Archaea	Thaumarchaeota	Unknown	Nitrosopumilales	Nitrosopumilaceae	Nitrosopumilus	koreensis AR1
>AS001611|KJ881993.1|SP00109 Archaea	Thaumarchaeota	Unknown	Nitrosopumilales	Nitrosopumilaceae	Nitrosopumilus	koreensis AR1
>AS001612|FJ971108.1|SP00109 Archaea	Thaumarchaeota	Unknown	Nitrosopumilales	Nitrosopumilaceae	Nitrosopumilus	koreensis AR1
>AS001613|KJ882166.1|SP00109 Archaea	Thaumarchaeota	Unknown	Nitrosopumilales	Nitrosopumilaceae	Nitrosopumilus	koreensis AR1
>AS001614|CP021324.1|SP00109 Archaea	Thaumarchaeota	Unknown	Nitrosopumilales	Nitrosopumilaceae	Nitrosopumilus	koreensis AR1
>AS001615|MG012920.1|SP00109 Archaea	Thaumarchaeota	Unknown	Nitrosopumilales	Nitrosopumilaceae	Nitrosopumilus	koreensis AR1
>AS001616|KJ882012.1|SP00109 Archaea	Thaumarchaeota	Unknown	Nitrosopumilales	Nitrosopumilaceae	Nitrosopumilus	koreensis AR1
>AS001617|MK139956.1|SP00109 Archaea	Thaumarchaeota	Unknown	Nitrosopumilales	Nitrosopumilaceae	Nitrosopumilus	koreensis AR1
>AS001618|KJ881459.1|SP00109 Archaea	Thaumarchaeota	Unknown	Nitrosopumilales	Nitrosopumilaceae	Nitrosopumilus	koreensis AR1
>AS001619|KJ882172.1|SP00109 Archaea	Thaumarchaeota	Unknown	Nitrosopumilales	Nitrosopumilaceae	Nitrosopumilus	koreensis AR1
>AS001620|KJ881995.1|SP00109 Archaea	Thaumarchaeota	Unknown	Nitrosopumilales	Nitrosopumilaceae	Nitrosopumilus	koreensis AR1
>AS001621|KJ882053.1|SP00109 Archaea	Thaumarchaeota	Unknown	Nitrosopumilales	Nitrosopumilaceae	Nitrosopumilus	koreensis AR1
>AS001622|KJ882091.1|SP00109 Archaea	Thaumarchaeota	Unknown	Nitrosopumilales	Nitrosopumilaceae	Nitrosopumilus	koreensis AR1
>AS001623|FJ971121.1|SP00109 Archaea	Thaumarchaeota	Unknown	Nitrosopumilales	Nitrosopumilaceae	Nitrosopumilus	koreensis AR1
>AS001624|KF954226.1|SP00109 Archaea	Thaumarchaeota	Unknown	Nitrosopumilales	Nitrosopumilaceae	Nitrosopumilus	koreensis AR1
>AS001625|FJ971111.1|SP00109 Archaea	Thaumarchaeota	Unknown	Nitrosopumilales	Nitrosopumilaceae	Nitrosopumilus	koreensis AR1
>AS001626|KJ882049.1|SP00109 Archaea	Thaumarchaeota	Unknown	Nitrosopumilales	Nitrosopumilaceae	Nitrosopumilus	koreensis AR1
>AS001627|KJ881898.1|SP00109 Archaea	Thaumarchaeota	Unknown	Nitrosopumilales	Nitrosopumilaceae	Nitrosopumilus	koreensis AR1
>AS001628|KJ882067.1|SP00109 Archaea	Thaumarchaeota	Unknown	Nitrosopumilales	Nitrosopumilaceae	Nitrosopumilus	koreensis AR1
>AS001629|KJ882045.1|SP00109 Archaea	Thaumarchaeota	Unknown	Nitrosopumilales	Nitrosopumilaceae	Nitrosopumilus	koreensis AR1
>AS001630|MT876201.1|SP00109 Archaea	Thaumarchaeota	Unknown	Nitrosopumilales	Nitrosopumilaceae	Nitrosopumilus	koreensis AR1
>AS001631|NC_018655.1|SP00109 Archaea	Thaumarchaeota	Unknown	Nitrosopumilales	Nitrosopumilaceae	Nitrosopumilus	koreensis AR1
>AS001632|KJ882142.1|SP00109 Archaea	Thaumarchaeota	Unknown	Nitrosopumilales	Nitrosopumilaceae	Nitrosopumilus	koreensis AR1
>AS001633|KJ882159.1|SP00109 Archaea	Thaumarchaeota	Unknown	Nitrosopumilales	Nitrosopumilaceae	Nitrosopumilus	koreensis AR1
>AS001634|KJ882082.1|SP00109 Archaea	Thaumarchaeota	Unknown	Nitrosopumilales	Nitrosopumilaceae	Nitrosopumilus	koreensis AR1
>AS001635|JN592003.1|SP00109 Archaea	Thaumarchaeota	Unknown	Nitrosopumilales	Nitrosopumilaceae	Nitrosopumilus	koreensis AR1
>AS001636|KJ882086.1|SP00109 Archaea	Thaumarchaeota	Unknown	Nitrosopumilales	Nitrosopumilaceae	Nitrosopumilus	koreensis AR1
>AS001637|FJ971123.1|SP00109 Archaea	Thaumarchaeota	Unknown	Nitrosopumilales	Nitrosopumilaceae	Nitrosopumilus	koreensis AR1
>AS001638|KJ882004.1|SP00109 Archaea	Thaumarchaeota	Unknown	Nitrosopumilales	Nitrosopumilaceae	Nitrosopumilus	koreensis AR1
>AS001639|KJ882068.1|SP00109 Archaea	Thaumarchaeota	Unknown	Nitrosopumilales	Nitrosopumilaceae	Nitrosopumilus	koreensis AR1
>AS001640|KJ881941.1|SP00109 Archaea	Thaumarchaeota	Unknown	Nitrosopumilales	Nitrosopumilaceae	Nitrosopumilus	koreensis AR1
>AS001641|KJ881959.1|SP00109 Archaea	Thaumarchaeota	Unknown	Nitrosopumilales	Nitrosopumilaceae	Nitrosopumilus	koreensis AR1
>AS001642|KJ882176.1|SP00109 Archaea	Thaumarchaeota	Unknown	Nitrosopumilales	Nitrosopumilaceae	Nitrosopumilus	koreensis AR1
>AS001643|KJ882093.1|SP00109 Archaea	Thaumarchaeota	Unknown	Nitrosopumilales	Nitrosopumilaceae	Nitrosopumilus	koreensis AR1
>AS001644|FJ971109.1|SP00109 Archaea	Thaumarchaeota	Unknown	Nitrosopumilales	Nitrosopumilaceae	Nitrosopumilus	koreensis AR1
>AS001645|KJ881956.1|SP00109 Archaea	Thaumarchaeota	Unknown	Nitrosopumilales	Nitrosopumilaceae	Nitrosopumilus	koreensis AR1
>AS001646|MT876205.1|SP00109 Archaea	Thaumarchaeota	Unknown	Nitrosopumilales	Nitrosopumilaceae	Nitrosopumilus	koreensis AR1
>AS001647|KJ882153.1|SP00109 Archaea	Thaumarchaeota	Unknown	Nitrosopumilales	Nitrosopumilaceae	Nitrosopumilus	koreensis AR1
>AS001648|KJ882179.1|SP00109 Archaea	Thaumarchaeota	Unknown	Nitrosopumilales	Nitrosopumilaceae	Nitrosopumilus	koreensis AR1
>AS001649|KJ882204.1|SP00109 Archaea	Thaumarchaeota	Unknown	Nitrosopumilales	Nitrosopumilaceae	Nitrosopumilus	koreensis AR1
>AS001650|KJ882248.1|SP00109 Archaea	Thaumarchaeota	Unknown	Nitrosopumilales	Nitrosopumilaceae	Nitrosopumilus	koreensis AR1
>AS001651|KJ882183.1|SP00109 Archaea	Thaumarchaeota	Unknown	Nitrosopumilales	Nitrosopumilaceae	Nitrosopumilus	koreensis AR1
>AS001652|KJ882154.1|SP00109 Archaea	Thaumarchaeota	Unknown	Nitrosopumilales	Nitrosopumilaceae	Nitrosopumilus	koreensis AR1
>AS001653|KJ882084.1|SP00109 Archaea	Thaumarchaeota	Unknown	Nitrosopumilales	Nitrosopumilaceae	Nitrosopumilus	koreensis AR1
>AS001654|KJ882066.1|SP00109 Archaea	Thaumarchaeota	Unknown	Nitrosopumilales	Nitrosopumilaceae	Nitrosopumilus	koreensis AR1
>AS001655|KJ881970.1|SP00109 Archaea	Thaumarchaeota	Unknown	Nitrosopumilales	Nitrosopumilaceae	Nitrosopumilus	koreensis AR1
>AS001656|KJ882203.1|SP00109 Archaea	Thaumarchaeota	Unknown	Nitrosopumilales	Nitrosopumilaceae	Nitrosopumilus	koreensis AR1
>AS001657|KJ882078.1|SP00109 Archaea	Thaumarchaeota	Unknown	Nitrosopumilales	Nitrosopumilaceae	Nitrosopumilus	koreensis AR1
>AS001658|KJ882088.1|SP00109 Archaea	Thaumarchaeota	Unknown	Nitrosopumilales	Nitrosopumilaceae	Nitrosopumilus	koreensis AR1
>AS001659|KF957664.1|SP00109 Archaea	Thaumarchaeota	Unknown	Nitrosopumilales	Nitrosopumilaceae	Nitrosopumilus	koreensis AR1
>AS001660|KJ881916.1|SP00109 Archaea	Thaumarchaeota	Unknown	Nitrosopumilales	Nitrosopumilaceae	Nitrosopumilus	koreensis AR1
>AS001661|KJ881909.1|SP00109 Archaea	Thaumarchaeota	Unknown	Nitrosopumilales	Nitrosopumilaceae	Nitrosopumilus	koreensis AR1
>AS001662|KJ882011.1|SP00109 Archaea	Thaumarchaeota	Unknown	Nitrosopumilales	Nitrosopumilaceae	Nitrosopumilus	koreensis AR1
>AS001663|FJ971124.1|SP00109 Archaea	Thaumarchaeota	Unknown	Nitrosopumilales	Nitrosopumilaceae	Nitrosopumilus	koreensis AR1
>AS001664|KJ882254.1|SP00109 Archaea	Thaumarchaeota	Unknown	Nitrosopumilales	Nitrosopumilaceae	Nitrosopumilus	koreensis AR1
>AS001665|KJ882052.1|SP00109 Archaea	Thaumarchaeota	Unknown	Nitrosopumilales	Nitrosopumilaceae	Nitrosopumilus	koreensis AR1
>AS001666|KJ882070.1|SP00109 Archaea	Thaumarchaeota	Unknown	Nitrosopumilales	Nitrosopumilaceae	Nitrosopumilus	koreensis AR1
>AS001667|KJ882270.1|SP00109 Archaea	Thaumarchaeota	Unknown	Nitrosopumilales	Nitrosopumilaceae	Nitrosopumilus	koreensis AR1
>AS001668|KJ882174.1|SP00109 Archaea	Thaumarchaeota	Unknown	Nitrosopumilales	Nitrosopumilaceae	Nitrosopumilus	koreensis AR1
>AS001669|FJ971126.1|SP00109 Archaea	Thaumarchaeota	Unknown	Nitrosopumilales	Nitrosopumilaceae	Nitrosopumilus	koreensis AR1
>AS001670|MT876204.1|SP00109 Archaea	Thaumarchaeota	Unknown	Nitrosopumilales	Nitrosopumilaceae	Nitrosopumilus	koreensis AR1
>AS001671|KJ882089.1|SP00109 Archaea	Thaumarchaeota	Unknown	Nitrosopumilales	Nitrosopumilaceae	Nitrosopumilus	koreensis AR1
>AS001672|KJ881969.1|SP00109 Archaea	Thaumarchaeota	Unknown	Nitrosopumilales	Nitrosopumilaceae	Nitrosopumilus	koreensis AR1
>AS001673|KJ882163.1|SP00109 Archaea	Thaumarchaeota	Unknown	Nitrosopumilales	Nitrosopumilaceae	Nitrosopumilus	koreensis AR1
>AS001674|KJ881905.1|SP00109 Archaea	Thaumarchaeota	Unknown	Nitrosopumilales	Nitrosopumilaceae	Nitrosopumilus	koreensis AR1
>AS001675|MT876202.1|SP00109 Archaea	Thaumarchaeota	Unknown	Nitrosopumilales	Nitrosopumilaceae	Nitrosopumilus	koreensis AR1
>AS001676|KJ881932.1|SP00109 Archaea	Thaumarchaeota	Unknown	Nitrosopumilales	Nitrosopumilaceae	Nitrosopumilus	koreensis AR1
>AS001677|KJ881893.1|SP00109 Archaea	Thaumarchaeota	Unknown	Nitrosopumilales	Nitrosopumilaceae	Nitrosopumilus	koreensis AR1
>AS001678|FJ971112.1|SP00109 Archaea	Thaumarchaeota	Unknown	Nitrosopumilales	Nitrosopumilaceae	Nitrosopumilus	koreensis AR1
>AS001679|KF954269.1|SP00109 Archaea	Thaumarchaeota	Unknown	Nitrosopumilales	Nitrosopumilaceae	Nitrosopumilus	koreensis AR1
>AS001680|MG012910.1|SP00109 Archaea	Thaumarchaeota	Unknown	Nitrosopumilales	Nitrosopumilaceae	Nitrosopumilus	koreensis AR1
>AS001681|KJ882085.1|SP00109 Archaea	Thaumarchaeota	Unknown	Nitrosopumilales	Nitrosopumilaceae	Nitrosopumilus	koreensis AR1
>AS001682|KJ882212.1|SP00109 Archaea	Thaumarchaeota	Unknown	Nitrosopumilales	Nitrosopumilaceae	Nitrosopumilus	koreensis AR1
>AS001683|CP000866.1|SP00109 Archaea	Thaumarchaeota	Unknown	Nitrosopumilales	Nitrosopumilaceae	Nitrosopumilus	koreensis AR1
>AS001684|KJ882010.1|SP00109 Archaea	Thaumarchaeota	Unknown	Nitrosopumilales	Nitrosopumilaceae	Nitrosopumilus	koreensis AR1
>AS001685|KJ882007.1|SP00109 Archaea	Thaumarchaeota	Unknown	Nitrosopumilales	Nitrosopumilaceae	Nitrosopumilus	koreensis AR1
>AS001686|KJ882252.1|SP00109 Archaea	Thaumarchaeota	Unknown	Nitrosopumilales	Nitrosopumilaceae	Nitrosopumilus	koreensis AR1
>AS001687|KJ881966.1|SP00109 Archaea	Thaumarchaeota	Unknown	Nitrosopumilales	Nitrosopumilaceae	Nitrosopumilus	koreensis AR1
>AS001688|MT876199.1|SP00109 Archaea	Thaumarchaeota	Unknown	Nitrosopumilales	Nitrosopumilaceae	Nitrosopumilus	koreensis AR1
>AS001689|KJ881968.1|SP00109 Archaea	Thaumarchaeota	Unknown	Nitrosopumilales	Nitrosopumilaceae	Nitrosopumilus	koreensis AR1
>AS001690|KJ881900.1|SP00109 Archaea	Thaumarchaeota	Unknown	Nitrosopumilales	Nitrosopumilaceae	Nitrosopumilus	koreensis AR1
>AS001691|KJ882202.1|SP00109 Archaea	Thaumarchaeota	Unknown	Nitrosopumilales	Nitrosopumilaceae	Nitrosopumilus	koreensis AR1
>AS001692|KJ882002.1|SP00109 Archaea	Thaumarchaeota	Unknown	Nitrosopumilales	Nitrosopumilaceae	Nitrosopumilus	koreensis AR1
>AS001693|FJ971118.1|SP00109 Archaea	Thaumarchaeota	Unknown	Nitrosopumilales	Nitrosopumilaceae	Nitrosopumilus	koreensis AR1
>AS001694|NR_102913.1|SP00109 Archaea	Thaumarchaeota	Unknown	Nitrosopumilales	Nitrosopumilaceae	Nitrosopumilus	koreensis AR1
>AS001695|KJ881894.1|SP00109 Archaea	Thaumarchaeota	Unknown	Nitrosopumilales	Nitrosopumilaceae	Nitrosopumilus	koreensis AR1
>AS001696|FJ971119.1|SP00109 Archaea	Thaumarchaeota	Unknown	Nitrosopumilales	Nitrosopumilaceae	Nitrosopumilus	koreensis AR1
>AS001697|KJ882055.1|SP00109 Archaea	Thaumarchaeota	Unknown	Nitrosopumilales	Nitrosopumilaceae	Nitrosopumilus	koreensis AR1
>AS001698|KJ881902.1|SP00109 Archaea	Thaumarchaeota	Unknown	Nitrosopumilales	Nitrosopumilaceae	Nitrosopumilus	koreensis AR1
>AS001699|KJ882247.1|SP00109 Archaea	Thaumarchaeota	Unknown	Nitrosopumilales	Nitrosopumilaceae	Nitrosopumilus	koreensis AR1
>AS001700|KJ882072.1|SP00109 Archaea	Thaumarchaeota	Unknown	Nitrosopumilales	Nitrosopumilaceae	Nitrosopumilus	koreensis AR1
>AS001701|KJ881890.1|SP00109 Archaea	Thaumarchaeota	Unknown	Nitrosopumilales	Nitrosopumilaceae	Nitrosopumilus	koreensis AR1
>AS001702|NR_159206.1|SP00109 Archaea	Thaumarchaeota	Unknown	Nitrosopumilales	Nitrosopumilaceae	Nitrosopumilus	koreensis AR1
>AS001703|KJ881937.1|SP00109 Archaea	Thaumarchaeota	Unknown	Nitrosopumilales	Nitrosopumilaceae	Nitrosopumilus	koreensis AR1
>AS001704|FJ971125.1|SP00109 Archaea	Thaumarchaeota	Unknown	Nitrosopumilales	Nitrosopumilaceae	Nitrosopumilus	koreensis AR1
>AS001705|CP026995.1|SP00109 Archaea	Thaumarchaeota	Unknown	Nitrosopumilales	Nitrosopumilaceae	Nitrosopumilus	koreensis AR1
>AS001706|CP010868.1|SP00109 Archaea	Thaumarchaeota	Unknown	Nitrosopumilales	Nitrosopumilaceae	Nitrosopumilus	koreensis AR1
>AS001707|KJ881931.1|SP00109 Archaea	Thaumarchaeota	Unknown	Nitrosopumilales	Nitrosopumilaceae	Nitrosopumilus	koreensis AR1
>AS001708|KJ881906.1|SP00109 Archaea	Thaumarchaeota	Unknown	Nitrosopumilales	Nitrosopumilaceae	Nitrosopumilus	koreensis AR1
>AS001709|KJ881901.1|SP00109 Archaea	Thaumarchaeota	Unknown	Nitrosopumilales	Nitrosopumilaceae	Nitrosopumilus	koreensis AR1
>AS001710|KJ882074.1|SP00109 Archaea	Thaumarchaeota	Unknown	Nitrosopumilales	Nitrosopumilaceae	Nitrosopumilus	koreensis AR1
>AS001711|KJ882076.1|SP00109 Archaea	Thaumarchaeota	Unknown	Nitrosopumilales	Nitrosopumilaceae	Nitrosopumilus	koreensis AR1
>AS001712|KJ882047.1|SP00109 Archaea	Thaumarchaeota	Unknown	Nitrosopumilales	Nitrosopumilaceae	Nitrosopumilus	koreensis AR1
>AS001713|KJ882042.1|SP00109 Archaea	Thaumarchaeota	Unknown	Nitrosopumilales	Nitrosopumilaceae	Nitrosopumilus	koreensis AR1
>AS001714|KJ881885.1|SP00109 Archaea	Thaumarchaeota	Unknown	Nitrosopumilales	Nitrosopumilaceae	Nitrosopumilus	koreensis AR1
>AS001715|KJ881896.1|SP00109 Archaea	Thaumarchaeota	Unknown	Nitrosopumilales	Nitrosopumilaceae	Nitrosopumilus	koreensis AR1
>AS001716|FJ971114.1|SP00109 Archaea	Thaumarchaeota	Unknown	Nitrosopumilales	Nitrosopumilaceae	Nitrosopumilus	koreensis AR1
>AS001717|KJ882168.1|SP00109 Archaea	Thaumarchaeota	Unknown	Nitrosopumilales	Nitrosopumilaceae	Nitrosopumilus	koreensis AR1
>AS001718|KJ882046.1|SP00109 Archaea	Thaumarchaeota	Unknown	Nitrosopumilales	Nitrosopumilaceae	Nitrosopumilus	koreensis AR1
>AS001719|KJ882060.1|SP00109 Archaea	Thaumarchaeota	Unknown	Nitrosopumilales	Nitrosopumilaceae	Nitrosopumilus	koreensis AR1
>AS001720|KJ881921.1|SP00109 Archaea	Thaumarchaeota	Unknown	Nitrosopumilales	Nitrosopumilaceae	Nitrosopumilus	koreensis AR1
>AS001721|KJ882260.1|SP00109 Archaea	Thaumarchaeota	Unknown	Nitrosopumilales	Nitrosopumilaceae	Nitrosopumilus	koreensis AR1
>AS001722|KJ881946.1|SP00109 Archaea	Thaumarchaeota	Unknown	Nitrosopumilales	Nitrosopumilaceae	Nitrosopumilus	koreensis AR1
>AS001723|KJ882005.1|SP00109 Archaea	Thaumarchaeota	Unknown	Nitrosopumilales	Nitrosopumilaceae	Nitrosopumilus	koreensis AR1
>AS001724|KJ882083.1|SP00109 Archaea	Thaumarchaeota	Unknown	Nitrosopumilales	Nitrosopumilaceae	Nitrosopumilus	koreensis AR1
>AS001725|KJ882208.1|SP00109 Archaea	Thaumarchaeota	Unknown	Nitrosopumilales	Nitrosopumilaceae	Nitrosopumilus	koreensis AR1
>AS001726|KJ882061.1|SP00109 Archaea	Thaumarchaeota	Unknown	Nitrosopumilales	Nitrosopumilaceae	Nitrosopumilus	koreensis AR1
>AS001727|KJ882056.1|SP00109 Archaea	Thaumarchaeota	Unknown	Nitrosopumilales	Nitrosopumilaceae	Nitrosopumilus	koreensis AR1
>AS001728|KJ881451.1|SP00109 Archaea	Thaumarchaeota	Unknown	Nitrosopumilales	Nitrosopumilaceae	Nitrosopumilus	koreensis AR1
>AS001729|KJ882143.1|SP00109 Archaea	Thaumarchaeota	Unknown	Nitrosopumilales	Nitrosopumilaceae	Nitrosopumilus	koreensis AR1
>AS001730|FJ971122.1|SP00109 Archaea	Thaumarchaeota	Unknown	Nitrosopumilales	Nitrosopumilaceae	Nitrosopumilus	koreensis AR1
>AS001731|KJ882218.1|SP00109 Archaea	Thaumarchaeota	Unknown	Nitrosopumilales	Nitrosopumilaceae	Nitrosopumilus	koreensis AR1
>AS001732|KJ882269.1|SP00109 Archaea	Thaumarchaeota	Unknown	Nitrosopumilales	Nitrosopumilaceae	Nitrosopumilus	koreensis AR1
>AS001733|KJ881849.1|SP00109 Archaea	Thaumarchaeota	Unknown	Nitrosopumilales	Nitrosopumilaceae	Nitrosopumilus	koreensis AR1
>AS001734|KJ881923.1|SP00109 Archaea	Thaumarchaeota	Unknown	Nitrosopumilales	Nitrosopumilaceae	Nitrosopumilus	koreensis AR1
>AS001735|KJ882092.1|SP00109 Archaea	Thaumarchaeota	Unknown	Nitrosopumilales	Nitrosopumilaceae	Nitrosopumilus	koreensis AR1
>AS001736|FJ971113.1|SP00109 Archaea	Thaumarchaeota	Unknown	Nitrosopumilales	Nitrosopumilaceae	Nitrosopumilus	koreensis AR1
>AS001737|KJ882148.1|SP00109 Archaea	Thaumarchaeota	Unknown	Nitrosopumilales	Nitrosopumilaceae	Nitrosopumilus	koreensis AR1
>AS001738|KJ882069.1|SP00110 Archaea	Thaumarchaeota	Unknown	Nitrosopumilales	Nitrosopumilaceae	Nitrosopumilus	sediminis
>AS001739|KJ882066.1|SP00110 Archaea	Thaumarchaeota	Unknown	Nitrosopumilales	Nitrosopumilaceae	Nitrosopumilus	sediminis
>AS001740|KJ881970.1|SP00110 Archaea	Thaumarchaeota	Unknown	Nitrosopumilales	Nitrosopumilaceae	Nitrosopumilus	sediminis
>AS001741|KJ882203.1|SP00110 Archaea	Thaumarchaeota	Unknown	Nitrosopumilales	Nitrosopumilaceae	Nitrosopumilus	sediminis
>AS001742|KJ882078.1|SP00110 Archaea	Thaumarchaeota	Unknown	Nitrosopumilales	Nitrosopumilaceae	Nitrosopumilus	sediminis
>AS001743|KJ882160.1|SP00110 Archaea	Thaumarchaeota	Unknown	Nitrosopumilales	Nitrosopumilaceae	Nitrosopumilus	sediminis
>AS001744|KJ882073.1|SP00110 Archaea	Thaumarchaeota	Unknown	Nitrosopumilales	Nitrosopumilaceae	Nitrosopumilus	sediminis
>AS001745|KJ882088.1|SP00110 Archaea	Thaumarchaeota	Unknown	Nitrosopumilales	Nitrosopumilaceae	Nitrosopumilus	sediminis
>AS001746|NR_159207.1|SP00110 Archaea	Thaumarchaeota	Unknown	Nitrosopumilales	Nitrosopumilaceae	Nitrosopumilus	sediminis
>AS001747|KJ882178.1|SP00110 Archaea	Thaumarchaeota	Unknown	Nitrosopumilales	Nitrosopumilaceae	Nitrosopumilus	sediminis
>AS001748|KJ881991.1|SP00110 Archaea	Thaumarchaeota	Unknown	Nitrosopumilales	Nitrosopumilaceae	Nitrosopumilus	sediminis
>AS001749|KJ882011.1|SP00110 Archaea	Thaumarchaeota	Unknown	Nitrosopumilales	Nitrosopumilaceae	Nitrosopumilus	sediminis
>AS001750|FJ971115.1|SP00110 Archaea	Thaumarchaeota	Unknown	Nitrosopumilales	Nitrosopumilaceae	Nitrosopumilus	sediminis
>AS001751|FJ971124.1|SP00110 Archaea	Thaumarchaeota	Unknown	Nitrosopumilales	Nitrosopumilaceae	Nitrosopumilus	sediminis
>AS001752|CP026993.1|SP00110 Archaea	Thaumarchaeota	Unknown	Nitrosopumilales	Nitrosopumilaceae	Nitrosopumilus	sediminis
>AS001753|KJ882169.1|SP00110 Archaea	Thaumarchaeota	Unknown	Nitrosopumilales	Nitrosopumilaceae	Nitrosopumilus	sediminis
>AS001754|KJ882077.1|SP00110 Archaea	Thaumarchaeota	Unknown	Nitrosopumilales	Nitrosopumilaceae	Nitrosopumilus	sediminis
>AS001755|FJ971110.1|SP00110 Archaea	Thaumarchaeota	Unknown	Nitrosopumilales	Nitrosopumilaceae	Nitrosopumilus	sediminis
>AS001756|FJ971116.1|SP00110 Archaea	Thaumarchaeota	Unknown	Nitrosopumilales	Nitrosopumilaceae	Nitrosopumilus	sediminis
>AS001757|KJ882254.1|SP00110 Archaea	Thaumarchaeota	Unknown	Nitrosopumilales	Nitrosopumilaceae	Nitrosopumilus	sediminis
>AS001758|KJ882070.1|SP00110 Archaea	Thaumarchaeota	Unknown	Nitrosopumilales	Nitrosopumilaceae	Nitrosopumilus	sediminis
>AS001759|CP003843.1|SP00110 Archaea	Thaumarchaeota	Unknown	Nitrosopumilales	Nitrosopumilaceae	Nitrosopumilus	sediminis
>AS001760|KJ882174.1|SP00110 Archaea	Thaumarchaeota	Unknown	Nitrosopumilales	Nitrosopumilaceae	Nitrosopumilus	sediminis
>AS001761|FJ971126.1|SP00110 Archaea	Thaumarchaeota	Unknown	Nitrosopumilales	Nitrosopumilaceae	Nitrosopumilus	sediminis
>AS001762|KJ882001.1|SP00110 Archaea	Thaumarchaeota	Unknown	Nitrosopumilales	Nitrosopumilaceae	Nitrosopumilus	sediminis
>AS001763|KJ882089.1|SP00110 Archaea	Thaumarchaeota	Unknown	Nitrosopumilales	Nitrosopumilaceae	Nitrosopumilus	sediminis
>AS001764|KJ881963.1|SP00110 Archaea	Thaumarchaeota	Unknown	Nitrosopumilales	Nitrosopumilaceae	Nitrosopumilus	sediminis
>AS001765|KJ881969.1|SP00110 Archaea	Thaumarchaeota	Unknown	Nitrosopumilales	Nitrosopumilaceae	Nitrosopumilus	sediminis
>AS001766|KJ882163.1|SP00110 Archaea	Thaumarchaeota	Unknown	Nitrosopumilales	Nitrosopumilaceae	Nitrosopumilus	sediminis
>AS001767|KJ881905.1|SP00110 Archaea	Thaumarchaeota	Unknown	Nitrosopumilales	Nitrosopumilaceae	Nitrosopumilus	sediminis
>AS001768|JN592005.1|SP00110 Archaea	Thaumarchaeota	Unknown	Nitrosopumilales	Nitrosopumilaceae	Nitrosopumilus	sediminis
>AS001769|FJ971112.1|SP00110 Archaea	Thaumarchaeota	Unknown	Nitrosopumilales	Nitrosopumilaceae	Nitrosopumilus	sediminis
>AS001770|KJ882014.1|SP00110 Archaea	Thaumarchaeota	Unknown	Nitrosopumilales	Nitrosopumilaceae	Nitrosopumilus	sediminis
>AS001771|KJ881893.1|SP00110 Archaea	Thaumarchaeota	Unknown	Nitrosopumilales	Nitrosopumilaceae	Nitrosopumilus	sediminis
>AS001772|KJ881932.1|SP00110 Archaea	Thaumarchaeota	Unknown	Nitrosopumilales	Nitrosopumilaceae	Nitrosopumilus	sediminis
>AS001773|MT876207.1|SP00110 Archaea	Thaumarchaeota	Unknown	Nitrosopumilales	Nitrosopumilaceae	Nitrosopumilus	sediminis
>AS001774|KJ882255.1|SP00110 Archaea	Thaumarchaeota	Unknown	Nitrosopumilales	Nitrosopumilaceae	Nitrosopumilus	sediminis
>AS001775|MG012910.1|SP00110 Archaea	Thaumarchaeota	Unknown	Nitrosopumilales	Nitrosopumilaceae	Nitrosopumilus	sediminis
>AS001776|NC_018656.1|SP00110 Archaea	Thaumarchaeota	Unknown	Nitrosopumilales	Nitrosopumilaceae	Nitrosopumilus	sediminis
>AS001777|KJ881920.1|SP00110 Archaea	Thaumarchaeota	Unknown	Nitrosopumilales	Nitrosopumilaceae	Nitrosopumilus	sediminis
>AS001778|KJ882212.1|SP00110 Archaea	Thaumarchaeota	Unknown	Nitrosopumilales	Nitrosopumilaceae	Nitrosopumilus	sediminis
>AS001779|CP000866.1|SP00110 Archaea	Thaumarchaeota	Unknown	Nitrosopumilales	Nitrosopumilaceae	Nitrosopumilus	sediminis
>AS001780|KJ882010.1|SP00110 Archaea	Thaumarchaeota	Unknown	Nitrosopumilales	Nitrosopumilaceae	Nitrosopumilus	sediminis
>AS001781|KJ882007.1|SP00110 Archaea	Thaumarchaeota	Unknown	Nitrosopumilales	Nitrosopumilaceae	Nitrosopumilus	sediminis
>AS001782|KJ882252.1|SP00110 Archaea	Thaumarchaeota	Unknown	Nitrosopumilales	Nitrosopumilaceae	Nitrosopumilus	sediminis
>AS001783|KJ881966.1|SP00110 Archaea	Thaumarchaeota	Unknown	Nitrosopumilales	Nitrosopumilaceae	Nitrosopumilus	sediminis
>AS001784|KJ881993.1|SP00110 Archaea	Thaumarchaeota	Unknown	Nitrosopumilales	Nitrosopumilaceae	Nitrosopumilus	sediminis
>AS001785|FJ971108.1|SP00110 Archaea	Thaumarchaeota	Unknown	Nitrosopumilales	Nitrosopumilaceae	Nitrosopumilus	sediminis
>AS001786|KJ882166.1|SP00110 Archaea	Thaumarchaeota	Unknown	Nitrosopumilales	Nitrosopumilaceae	Nitrosopumilus	sediminis
>AS001787|MT876199.1|SP00110 Archaea	Thaumarchaeota	Unknown	Nitrosopumilales	Nitrosopumilaceae	Nitrosopumilus	sediminis
>AS001788|KJ881968.1|SP00110 Archaea	Thaumarchaeota	Unknown	Nitrosopumilales	Nitrosopumilaceae	Nitrosopumilus	sediminis
>AS001789|KJ882202.1|SP00110 Archaea	Thaumarchaeota	Unknown	Nitrosopumilales	Nitrosopumilaceae	Nitrosopumilus	sediminis
>AS001790|KP091044.1|SP00110 Archaea	Thaumarchaeota	Unknown	Nitrosopumilales	Nitrosopumilaceae	Nitrosopumilus	sediminis
>AS001791|CP021324.1|SP00110 Archaea	Thaumarchaeota	Unknown	Nitrosopumilales	Nitrosopumilaceae	Nitrosopumilus	sediminis
>AS001792|KJ882012.1|SP00110 Archaea	Thaumarchaeota	Unknown	Nitrosopumilales	Nitrosopumilaceae	Nitrosopumilus	sediminis
>AS001793|MK139956.1|SP00110 Archaea	Thaumarchaeota	Unknown	Nitrosopumilales	Nitrosopumilaceae	Nitrosopumilus	sediminis
>AS001794|KJ882002.1|SP00110 Archaea	Thaumarchaeota	Unknown	Nitrosopumilales	Nitrosopumilaceae	Nitrosopumilus	sediminis
>AS001795|FJ971118.1|SP00110 Archaea	Thaumarchaeota	Unknown	Nitrosopumilales	Nitrosopumilaceae	Nitrosopumilus	sediminis
>AS001796|KF900318.1|SP00110 Archaea	Thaumarchaeota	Unknown	Nitrosopumilales	Nitrosopumilaceae	Nitrosopumilus	sediminis
>AS001797|NR_102913.1|SP00110 Archaea	Thaumarchaeota	Unknown	Nitrosopumilales	Nitrosopumilaceae	Nitrosopumilus	sediminis
>AS001798|CP035425.1|SP00110 Archaea	Thaumarchaeota	Unknown	Nitrosopumilales	Nitrosopumilaceae	Nitrosopumilus	sediminis
>AS001799|KJ881995.1|SP00110 Archaea	Thaumarchaeota	Unknown	Nitrosopumilales	Nitrosopumilaceae	Nitrosopumilus	sediminis
>AS001800|KJ882065.1|SP00110 Archaea	Thaumarchaeota	Unknown	Nitrosopumilales	Nitrosopumilaceae	Nitrosopumilus	sediminis
>AS001801|KJ882053.1|SP00110 Archaea	Thaumarchaeota	Unknown	Nitrosopumilales	Nitrosopumilaceae	Nitrosopumilus	sediminis
>AS001802|KJ882091.1|SP00110 Archaea	Thaumarchaeota	Unknown	Nitrosopumilales	Nitrosopumilaceae	Nitrosopumilus	sediminis
>AS001803|FJ971121.1|SP00110 Archaea	Thaumarchaeota	Unknown	Nitrosopumilales	Nitrosopumilaceae	Nitrosopumilus	sediminis
>AS001804|KJ881902.1|SP00110 Archaea	Thaumarchaeota	Unknown	Nitrosopumilales	Nitrosopumilaceae	Nitrosopumilus	sediminis
>AS001805|KJ882247.1|SP00110 Archaea	Thaumarchaeota	Unknown	Nitrosopumilales	Nitrosopumilaceae	Nitrosopumilus	sediminis
>AS001806|FJ971111.1|SP00110 Archaea	Thaumarchaeota	Unknown	Nitrosopumilales	Nitrosopumilaceae	Nitrosopumilus	sediminis
>AS001807|KJ882072.1|SP00110 Archaea	Thaumarchaeota	Unknown	Nitrosopumilales	Nitrosopumilaceae	Nitrosopumilus	sediminis
>AS001808|KJ882058.1|SP00110 Archaea	Thaumarchaeota	Unknown	Nitrosopumilales	Nitrosopumilaceae	Nitrosopumilus	sediminis
>AS001809|KJ881890.1|SP00110 Archaea	Thaumarchaeota	Unknown	Nitrosopumilales	Nitrosopumilaceae	Nitrosopumilus	sediminis
>AS001810|KJ882049.1|SP00110 Archaea	Thaumarchaeota	Unknown	Nitrosopumilales	Nitrosopumilaceae	Nitrosopumilus	sediminis
>AS001811|NR_159206.1|SP00110 Archaea	Thaumarchaeota	Unknown	Nitrosopumilales	Nitrosopumilaceae	Nitrosopumilus	sediminis
>AS001812|KJ881937.1|SP00110 Archaea	Thaumarchaeota	Unknown	Nitrosopumilales	Nitrosopumilaceae	Nitrosopumilus	sediminis
>AS001813|FJ971125.1|SP00110 Archaea	Thaumarchaeota	Unknown	Nitrosopumilales	Nitrosopumilaceae	Nitrosopumilus	sediminis
>AS001814|KJ881898.1|SP00110 Archaea	Thaumarchaeota	Unknown	Nitrosopumilales	Nitrosopumilaceae	Nitrosopumilus	sediminis
>AS001815|KJ882067.1|SP00110 Archaea	Thaumarchaeota	Unknown	Nitrosopumilales	Nitrosopumilaceae	Nitrosopumilus	sediminis
>AS001816|CP010868.1|SP00110 Archaea	Thaumarchaeota	Unknown	Nitrosopumilales	Nitrosopumilaceae	Nitrosopumilus	sediminis
>AS001817|KJ881931.1|SP00110 Archaea	Thaumarchaeota	Unknown	Nitrosopumilales	Nitrosopumilaceae	Nitrosopumilus	sediminis
>AS001818|KJ882045.1|SP00110 Archaea	Thaumarchaeota	Unknown	Nitrosopumilales	Nitrosopumilaceae	Nitrosopumilus	sediminis
>AS001819|KJ881901.1|SP00110 Archaea	Thaumarchaeota	Unknown	Nitrosopumilales	Nitrosopumilaceae	Nitrosopumilus	sediminis
>AS001820|KJ882074.1|SP00110 Archaea	Thaumarchaeota	Unknown	Nitrosopumilales	Nitrosopumilaceae	Nitrosopumilus	sediminis
>AS001821|CP003842.1|SP00110 Archaea	Thaumarchaeota	Unknown	Nitrosopumilales	Nitrosopumilaceae	Nitrosopumilus	sediminis
>AS001822|KJ882142.1|SP00110 Archaea	Thaumarchaeota	Unknown	Nitrosopumilales	Nitrosopumilaceae	Nitrosopumilus	sediminis
>AS001823|KJ882082.1|SP00110 Archaea	Thaumarchaeota	Unknown	Nitrosopumilales	Nitrosopumilaceae	Nitrosopumilus	sediminis
>AS001824|KJ882076.1|SP00110 Archaea	Thaumarchaeota	Unknown	Nitrosopumilales	Nitrosopumilaceae	Nitrosopumilus	sediminis
>AS001825|KJ882051.1|SP00110 Archaea	Thaumarchaeota	Unknown	Nitrosopumilales	Nitrosopumilaceae	Nitrosopumilus	sediminis
>AS001826|KJ882047.1|SP00110 Archaea	Thaumarchaeota	Unknown	Nitrosopumilales	Nitrosopumilaceae	Nitrosopumilus	sediminis
>AS001827|KJ882042.1|SP00110 Archaea	Thaumarchaeota	Unknown	Nitrosopumilales	Nitrosopumilaceae	Nitrosopumilus	sediminis
>AS001828|KJ881885.1|SP00110 Archaea	Thaumarchaeota	Unknown	Nitrosopumilales	Nitrosopumilaceae	Nitrosopumilus	sediminis
>AS001829|KJ881896.1|SP00110 Archaea	Thaumarchaeota	Unknown	Nitrosopumilales	Nitrosopumilaceae	Nitrosopumilus	sediminis
>AS001830|FJ971114.1|SP00110 Archaea	Thaumarchaeota	Unknown	Nitrosopumilales	Nitrosopumilaceae	Nitrosopumilus	sediminis
>AS001831|KJ882168.1|SP00110 Archaea	Thaumarchaeota	Unknown	Nitrosopumilales	Nitrosopumilaceae	Nitrosopumilus	sediminis
>AS001832|KJ882086.1|SP00110 Archaea	Thaumarchaeota	Unknown	Nitrosopumilales	Nitrosopumilaceae	Nitrosopumilus	sediminis
>AS001833|FJ971123.1|SP00110 Archaea	Thaumarchaeota	Unknown	Nitrosopumilales	Nitrosopumilaceae	Nitrosopumilus	sediminis
>AS001834|KJ882046.1|SP00110 Archaea	Thaumarchaeota	Unknown	Nitrosopumilales	Nitrosopumilaceae	Nitrosopumilus	sediminis
>AS001835|KJ882060.1|SP00110 Archaea	Thaumarchaeota	Unknown	Nitrosopumilales	Nitrosopumilaceae	Nitrosopumilus	sediminis
>AS001836|KJ881921.1|SP00110 Archaea	Thaumarchaeota	Unknown	Nitrosopumilales	Nitrosopumilaceae	Nitrosopumilus	sediminis
>AS001837|KJ882260.1|SP00110 Archaea	Thaumarchaeota	Unknown	Nitrosopumilales	Nitrosopumilaceae	Nitrosopumilus	sediminis
>AS001838|KJ882068.1|SP00110 Archaea	Thaumarchaeota	Unknown	Nitrosopumilales	Nitrosopumilaceae	Nitrosopumilus	sediminis
>AS001839|KJ881941.1|SP00110 Archaea	Thaumarchaeota	Unknown	Nitrosopumilales	Nitrosopumilaceae	Nitrosopumilus	sediminis
>AS001840|KJ881959.1|SP00110 Archaea	Thaumarchaeota	Unknown	Nitrosopumilales	Nitrosopumilaceae	Nitrosopumilus	sediminis
>AS001841|KJ881946.1|SP00110 Archaea	Thaumarchaeota	Unknown	Nitrosopumilales	Nitrosopumilaceae	Nitrosopumilus	sediminis
>AS001842|KJ882176.1|SP00110 Archaea	Thaumarchaeota	Unknown	Nitrosopumilales	Nitrosopumilaceae	Nitrosopumilus	sediminis
>AS001843|KJ882093.1|SP00110 Archaea	Thaumarchaeota	Unknown	Nitrosopumilales	Nitrosopumilaceae	Nitrosopumilus	sediminis
>AS001844|FJ971109.1|SP00110 Archaea	Thaumarchaeota	Unknown	Nitrosopumilales	Nitrosopumilaceae	Nitrosopumilus	sediminis
>AS001845|KJ882083.1|SP00110 Archaea	Thaumarchaeota	Unknown	Nitrosopumilales	Nitrosopumilaceae	Nitrosopumilus	sediminis
>AS001846|KJ882208.1|SP00110 Archaea	Thaumarchaeota	Unknown	Nitrosopumilales	Nitrosopumilaceae	Nitrosopumilus	sediminis
>AS001847|KJ881956.1|SP00110 Archaea	Thaumarchaeota	Unknown	Nitrosopumilales	Nitrosopumilaceae	Nitrosopumilus	sediminis
>AS001848|MT876205.1|SP00110 Archaea	Thaumarchaeota	Unknown	Nitrosopumilales	Nitrosopumilaceae	Nitrosopumilus	sediminis
>AS001849|KJ882056.1|SP00110 Archaea	Thaumarchaeota	Unknown	Nitrosopumilales	Nitrosopumilaceae	Nitrosopumilus	sediminis
>AS001850|KJ882143.1|SP00110 Archaea	Thaumarchaeota	Unknown	Nitrosopumilales	Nitrosopumilaceae	Nitrosopumilus	sediminis
>AS001851|FJ971122.1|SP00110 Archaea	Thaumarchaeota	Unknown	Nitrosopumilales	Nitrosopumilaceae	Nitrosopumilus	sediminis
>AS001852|KJ882179.1|SP00110 Archaea	Thaumarchaeota	Unknown	Nitrosopumilales	Nitrosopumilaceae	Nitrosopumilus	sediminis
>AS001853|KJ882218.1|SP00110 Archaea	Thaumarchaeota	Unknown	Nitrosopumilales	Nitrosopumilaceae	Nitrosopumilus	sediminis
>AS001854|KJ882204.1|SP00110 Archaea	Thaumarchaeota	Unknown	Nitrosopumilales	Nitrosopumilaceae	Nitrosopumilus	sediminis
>AS001855|KJ882248.1|SP00110 Archaea	Thaumarchaeota	Unknown	Nitrosopumilales	Nitrosopumilaceae	Nitrosopumilus	sediminis
>AS001856|KJ881849.1|SP00110 Archaea	Thaumarchaeota	Unknown	Nitrosopumilales	Nitrosopumilaceae	Nitrosopumilus	sediminis
>AS001857|KJ882183.1|SP00110 Archaea	Thaumarchaeota	Unknown	Nitrosopumilales	Nitrosopumilaceae	Nitrosopumilus	sediminis
>AS001858|KJ882092.1|SP00110 Archaea	Thaumarchaeota	Unknown	Nitrosopumilales	Nitrosopumilaceae	Nitrosopumilus	sediminis
>AS001859|CP026994.1|SP00110 Archaea	Thaumarchaeota	Unknown	Nitrosopumilales	Nitrosopumilaceae	Nitrosopumilus	sediminis
>AS001860|FJ971113.1|SP00110 Archaea	Thaumarchaeota	Unknown	Nitrosopumilales	Nitrosopumilaceae	Nitrosopumilus	sediminis
>AS001861|CP002408.1|SP00111 Archaea	Thaumarchaeota	Nitrososphaeria	Nitrososphaerales	Nitrososphaeraceae	Nitrososphaera	gargensis Ga9.2
>AS001862|GU797786.1|SP00111 Archaea	Thaumarchaeota	Nitrososphaeria	Nitrososphaerales	Nitrososphaeraceae	Nitrososphaera	gargensis Ga9.2
>AS001863|NC_018719.1|SP00111 Archaea	Thaumarchaeota	Nitrososphaeria	Nitrososphaerales	Nitrososphaeraceae	Nitrososphaera	gargensis Ga9.2
>AS001864|NR_024799.1|SP00112 Archaea	Crenarchaeota	Thermoprotei	Acidilobales	Caldisphaeraceae	Caldisphaera	lagunensis DSM 15908
>AS001865|CP003378.1|SP00112 Archaea	Crenarchaeota	Thermoprotei	Acidilobales	Caldisphaeraceae	Caldisphaera	lagunensis DSM 15908
>AS001866|NR_102472.1|SP00112 Archaea	Crenarchaeota	Thermoprotei	Acidilobales	Caldisphaeraceae	Caldisphaera	lagunensis DSM 15908
>AS001867|NC_019791.1|SP00112 Archaea	Crenarchaeota	Thermoprotei	Acidilobales	Caldisphaeraceae	Caldisphaera	lagunensis DSM 15908
>AS001868|NR_028223.1|SP00113 Archaea	Euryarchaeota	Halobacteria	Natrialbales	Natrialbaceae	Natronobacterium	gregoryi SP2
>AS001869|AF424774.1|SP00113 Archaea	Euryarchaeota	Halobacteria	Natrialbales	Natrialbaceae	Natronobacterium	gregoryi SP2
>AS001870|NC_019792.1|SP00113 Archaea	Euryarchaeota	Halobacteria	Natrialbales	Natrialbaceae	Natronobacterium	gregoryi SP2
>AS001871|NC_019792.1|SP00113 Archaea	Euryarchaeota	Halobacteria	Natrialbales	Natrialbaceae	Natronobacterium	gregoryi SP2
>AS001872|NR_102442.1|SP00113 Archaea	Euryarchaeota	Halobacteria	Natrialbales	Natrialbaceae	Natronobacterium	gregoryi SP2
>AS001873|CP003377.1|SP00113 Archaea	Euryarchaeota	Halobacteria	Natrialbales	Natrialbaceae	Natronobacterium	gregoryi SP2
>AS001874|KY053865.1|SP00113 Archaea	Euryarchaeota	Halobacteria	Natrialbales	Natrialbaceae	Natronobacterium	gregoryi SP2
>AS001875|NR_113531.1|SP00113 Archaea	Euryarchaeota	Halobacteria	Natrialbales	Natrialbaceae	Natronobacterium	gregoryi SP2
>AS001876|AF424771.1|SP00113 Archaea	Euryarchaeota	Halobacteria	Natrialbales	Natrialbaceae	Natronobacterium	gregoryi SP2
>AS001877|NR_102441.1|SP00114 Archaea	Euryarchaeota	Methanomicrobia	Methanomicrobiales	Methanoregulaceae	Methanoregula	formicica SMSP
>AS001878|NC_019943.1|SP00114 Archaea	Euryarchaeota	Methanomicrobia	Methanomicrobiales	Methanoregulaceae	Methanoregula	formicica SMSP
>AS001879|KY129978.1|SP00115 Archaea	Euryarchaeota	Halobacteria	Natrialbales	Natrialbaceae	Natrinema	pellirubrum DSM 15624
>AS001880|NC_019962.1|SP00115 Archaea	Euryarchaeota	Halobacteria	Natrialbales	Natrialbaceae	Natrinema	pellirubrum DSM 15624
>AS001881|KP702944.1|SP00115 Archaea	Euryarchaeota	Halobacteria	Natrialbales	Natrialbaceae	Natrinema	pellirubrum DSM 15624
>AS001882|KY827059.1|SP00115 Archaea	Euryarchaeota	Halobacteria	Natrialbales	Natrialbaceae	Natrinema	pellirubrum DSM 15624
>AS001883|NC_019962.1|SP00115 Archaea	Euryarchaeota	Halobacteria	Natrialbales	Natrialbaceae	Natrinema	pellirubrum DSM 15624
>AS001884|JX982773.1|SP00115 Archaea	Euryarchaeota	Halobacteria	Natrialbales	Natrialbaceae	Natrinema	pellirubrum DSM 15624
>AS001885|CP003372.1|SP00115 Archaea	Euryarchaeota	Halobacteria	Natrialbales	Natrialbaceae	Natrinema	pellirubrum DSM 15624
>AS001886|KU995312.1|SP00115 Archaea	Euryarchaeota	Halobacteria	Natrialbales	Natrialbaceae	Natrinema	pellirubrum DSM 15624
>AS001887|JQ068947.1|SP00115 Archaea	Euryarchaeota	Halobacteria	Natrialbales	Natrialbaceae	Natrinema	pellirubrum DSM 15624
>AS001888|NR_156881.1|SP00115 Archaea	Euryarchaeota	Halobacteria	Natrialbales	Natrialbaceae	Natrinema	pellirubrum DSM 15624
>AS001889|NR_113528.1|SP00115 Archaea	Euryarchaeota	Halobacteria	Natrialbales	Natrialbaceae	Natrinema	pellirubrum DSM 15624
>AS001890|DQ904560.2|SP00115 Archaea	Euryarchaeota	Halobacteria	Natrialbales	Natrialbaceae	Natrinema	pellirubrum DSM 15624
>AS001891|NR_113514.1|SP00115 Archaea	Euryarchaeota	Halobacteria	Natrialbales	Natrialbaceae	Natrinema	pellirubrum DSM 15624
>AS001892|AY820136.3|SP00115 Archaea	Euryarchaeota	Halobacteria	Natrialbales	Natrialbaceae	Natrinema	pellirubrum DSM 15624
>AS001893|EU557270.1|SP00115 Archaea	Euryarchaeota	Halobacteria	Natrialbales	Natrialbaceae	Natrinema	pellirubrum DSM 15624
>AS001894|NR_113509.1|SP00115 Archaea	Euryarchaeota	Halobacteria	Natrialbales	Natrialbaceae	Natrinema	pellirubrum DSM 15624
>AS001895|CP003372.1|SP00115 Archaea	Euryarchaeota	Halobacteria	Natrialbales	Natrialbaceae	Natrinema	pellirubrum DSM 15624
>AS001896|MG758748.1|SP00115 Archaea	Euryarchaeota	Halobacteria	Natrialbales	Natrialbaceae	Natrinema	pellirubrum DSM 15624
>AS001897|NC_019962.1|SP00115 Archaea	Euryarchaeota	Halobacteria	Natrialbales	Natrialbaceae	Natrinema	pellirubrum DSM 15624
>AS001898|CP031303.1|SP00115 Archaea	Euryarchaeota	Halobacteria	Natrialbales	Natrialbaceae	Natrinema	pellirubrum DSM 15624
>AS001899|AY330331.1|SP00115 Archaea	Euryarchaeota	Halobacteria	Natrialbales	Natrialbaceae	Natrinema	pellirubrum DSM 15624
>AS001900|NR_112856.1|SP00115 Archaea	Euryarchaeota	Halobacteria	Natrialbales	Natrialbaceae	Natrinema	pellirubrum DSM 15624
>AS001901|CP031303.1|SP00115 Archaea	Euryarchaeota	Halobacteria	Natrialbales	Natrialbaceae	Natrinema	pellirubrum DSM 15624
>AS001902|CP031303.1|SP00115 Archaea	Euryarchaeota	Halobacteria	Natrialbales	Natrialbaceae	Natrinema	pellirubrum DSM 15624
>AS001903|NR_118137.1|SP00115 Archaea	Euryarchaeota	Halobacteria	Natrialbales	Natrialbaceae	Natrinema	pellirubrum DSM 15624
>AS001904|NR_028173.1|SP00115 Archaea	Euryarchaeota	Halobacteria	Natrialbales	Natrialbaceae	Natrinema	pellirubrum DSM 15624
>AS001905|KP702947.1|SP00115 Archaea	Euryarchaeota	Halobacteria	Natrialbales	Natrialbaceae	Natrinema	pellirubrum DSM 15624
>AS001906|KP702943.1|SP00115 Archaea	Euryarchaeota	Halobacteria	Natrialbales	Natrialbaceae	Natrinema	pellirubrum DSM 15624
>AS001907|NR_102444.1|SP00115 Archaea	Euryarchaeota	Halobacteria	Natrialbales	Natrialbaceae	Natrinema	pellirubrum DSM 15624
>AS001908|NR_156880.1|SP00115 Archaea	Euryarchaeota	Halobacteria	Natrialbales	Natrialbaceae	Natrinema	pellirubrum DSM 15624
>AS001909|FJ686121.1|SP00116 Archaea	Euryarchaeota	Halobacteria	Natrialbales	Natrialbaceae	Halovivax	ruber XH-70
>AS001910|FJ686124.1|SP00116 Archaea	Euryarchaeota	Halobacteria	Natrialbales	Natrialbaceae	Halovivax	ruber XH-70
>AS001911|NC_019964.1|SP00116 Archaea	Euryarchaeota	Halobacteria	Natrialbales	Natrialbaceae	Halovivax	ruber XH-70
>AS001912|JN216858.1|SP00116 Archaea	Euryarchaeota	Halobacteria	Natrialbales	Natrialbaceae	Halovivax	ruber XH-70
>AS001913|NR_113517.1|SP00116 Archaea	Euryarchaeota	Halobacteria	Natrialbales	Natrialbaceae	Halovivax	ruber XH-70
>AS001914|NR_102445.1|SP00116 Archaea	Euryarchaeota	Halobacteria	Natrialbales	Natrialbaceae	Halovivax	ruber XH-70
>AS001915|NR_112853.1|SP00116 Archaea	Euryarchaeota	Halobacteria	Natrialbales	Natrialbaceae	Halovivax	ruber XH-70
>AS001916|CP003050.1|SP00116 Archaea	Euryarchaeota	Halobacteria	Natrialbales	Natrialbaceae	Halovivax	ruber XH-70
>AS001917|NR_112852.1|SP00116 Archaea	Euryarchaeota	Halobacteria	Natrialbales	Natrialbaceae	Halovivax	ruber XH-70
>AS001918|NR_113516.1|SP00116 Archaea	Euryarchaeota	Halobacteria	Natrialbales	Natrialbaceae	Halovivax	ruber XH-70
>AS001919|NR_113534.1|SP00117 Archaea	Euryarchaeota	Halobacteria	Natrialbales	Natrialbaceae	Natronococcus	occultus SP4
>AS001920|KP861849.1|SP00117 Archaea	Euryarchaeota	Halobacteria	Natrialbales	Natrialbaceae	Natronococcus	occultus SP4
>AS001921|NR_102453.1|SP00117 Archaea	Euryarchaeota	Halobacteria	Natrialbales	Natrialbaceae	Natronococcus	occultus SP4
>AS001922|NC_019974.1|SP00117 Archaea	Euryarchaeota	Halobacteria	Natrialbales	Natrialbaceae	Natronococcus	occultus SP4
>AS001923|KY053879.1|SP00117 Archaea	Euryarchaeota	Halobacteria	Natrialbales	Natrialbaceae	Natronococcus	occultus SP4
>AS001924|CP003929.1|SP00117 Archaea	Euryarchaeota	Halobacteria	Natrialbales	Natrialbaceae	Natronococcus	occultus SP4
>AS001925|NR_112871.1|SP00117 Archaea	Euryarchaeota	Halobacteria	Natrialbales	Natrialbaceae	Natronococcus	occultus SP4
>AS001926|CP003929.1|SP00117 Archaea	Euryarchaeota	Halobacteria	Natrialbales	Natrialbaceae	Natronococcus	occultus SP4
>AS001927|NC_019974.1|SP00117 Archaea	Euryarchaeota	Halobacteria	Natrialbales	Natrialbaceae	Natronococcus	occultus SP4
>AS001928|NC_019977.1|SP00118 Archaea	Euryarchaeota	Methanomicrobia	Methanosarcinales	Methanosarcinaceae	Methanomethylovorans	hollandica DSM 15978
>AS001929|CP006977.1|SP00119 Archaea	Crenarchaeota	Thermoprotei	Sulfolobales	Sulfolobaceae	Sulfolobus	acidocaldarius N8
>AS001930|NR_074267.1|SP00119 Archaea	Crenarchaeota	Thermoprotei	Sulfolobales	Sulfolobaceae	Sulfolobus	acidocaldarius N8
>AS001931|NR_043400.1|SP00119 Archaea	Crenarchaeota	Thermoprotei	Sulfolobales	Sulfolobaceae	Sulfolobus	acidocaldarius N8
>AS001932|D14876.1|SP00119 Archaea	Crenarchaeota	Thermoprotei	Sulfolobales	Sulfolobaceae	Sulfolobus	acidocaldarius N8
>AS001933|X03235.1|SP00119 Archaea	Crenarchaeota	Thermoprotei	Sulfolobales	Sulfolobaceae	Sulfolobus	acidocaldarius N8
>AS001934|NC_020246.1|SP00119 Archaea	Crenarchaeota	Thermoprotei	Sulfolobales	Sulfolobaceae	Sulfolobus	acidocaldarius N8
>AS001935|CP020362.1|SP00119 Archaea	Crenarchaeota	Thermoprotei	Sulfolobales	Sulfolobaceae	Sulfolobus	acidocaldarius N8
>AS001936|CP006977.1|SP00120 Archaea	Crenarchaeota	Thermoprotei	Sulfolobales	Sulfolobaceae	Sulfolobus	acidocaldarius Ron12/I
>AS001937|NR_074267.1|SP00120 Archaea	Crenarchaeota	Thermoprotei	Sulfolobales	Sulfolobaceae	Sulfolobus	acidocaldarius Ron12/I
>AS001938|NR_043400.1|SP00120 Archaea	Crenarchaeota	Thermoprotei	Sulfolobales	Sulfolobaceae	Sulfolobus	acidocaldarius Ron12/I
>AS001939|D14876.1|SP00120 Archaea	Crenarchaeota	Thermoprotei	Sulfolobales	Sulfolobaceae	Sulfolobus	acidocaldarius Ron12/I
>AS001940|X03235.1|SP00120 Archaea	Crenarchaeota	Thermoprotei	Sulfolobales	Sulfolobaceae	Sulfolobus	acidocaldarius Ron12/I
>AS001941|NC_020247.1|SP00120 Archaea	Crenarchaeota	Thermoprotei	Sulfolobales	Sulfolobaceae	Sulfolobus	acidocaldarius Ron12/I
>AS001942|CP020362.1|SP00120 Archaea	Crenarchaeota	Thermoprotei	Sulfolobales	Sulfolobaceae	Sulfolobus	acidocaldarius Ron12/I
>AS001943|GQ282622.1|SP00121 Archaea	Euryarchaeota	Halobacteria	Halobacteriales	Haloarculaceae	Natronomonas	moolapensis 8.8.11
>AS001944|MH458809.1|SP00121 Archaea	Euryarchaeota	Halobacteria	Halobacteriales	Haloarculaceae	Natronomonas	moolapensis 8.8.11
>AS001945|NC_020388.1|SP00121 Archaea	Euryarchaeota	Halobacteria	Halobacteriales	Haloarculaceae	Natronomonas	moolapensis 8.8.11
>AS001946|HQ425159.1|SP00121 Archaea	Euryarchaeota	Halobacteria	Halobacteriales	Haloarculaceae	Natronomonas	moolapensis 8.8.11
>AS001947|NR_102519.1|SP00121 Archaea	Euryarchaeota	Halobacteria	Halobacteriales	Haloarculaceae	Natronomonas	moolapensis 8.8.11
>AS001948|HQ425158.1|SP00121 Archaea	Euryarchaeota	Halobacteria	Halobacteriales	Haloarculaceae	Natronomonas	moolapensis 8.8.11
>AS001949|CP001402.1|SP00122 Archaea	Crenarchaeota	Thermoprotei	Sulfolobales	Sulfolobaceae	Sulfolobus	islandicus LAL14/1
>AS001950|CP001400.1|SP00122 Archaea	Crenarchaeota	Thermoprotei	Sulfolobales	Sulfolobaceae	Sulfolobus	islandicus LAL14/1
>AS001951|MH443276.1|SP00122 Archaea	Crenarchaeota	Thermoprotei	Sulfolobales	Sulfolobaceae	Sulfolobus	islandicus LAL14/1
>AS001952|NR_119198.1|SP00122 Archaea	Crenarchaeota	Thermoprotei	Sulfolobales	Sulfolobaceae	Sulfolobus	islandicus LAL14/1
>AS001953|LT549890.1|SP00122 Archaea	Crenarchaeota	Thermoprotei	Sulfolobales	Sulfolobaceae	Sulfolobus	islandicus LAL14/1
>AS001954|AY907890.1|SP00122 Archaea	Crenarchaeota	Thermoprotei	Sulfolobales	Sulfolobaceae	Sulfolobus	islandicus LAL14/1
>AS001955|CP001800.1|SP00122 Archaea	Crenarchaeota	Thermoprotei	Sulfolobales	Sulfolobaceae	Sulfolobus	islandicus LAL14/1
>AS001956|NR_044677.1|SP00122 Archaea	Crenarchaeota	Thermoprotei	Sulfolobales	Sulfolobaceae	Sulfolobus	islandicus LAL14/1
>AS001957|CP001399.1|SP00122 Archaea	Crenarchaeota	Thermoprotei	Sulfolobales	Sulfolobaceae	Sulfolobus	islandicus LAL14/1
>AS001958|CP001403.1|SP00122 Archaea	Crenarchaeota	Thermoprotei	Sulfolobales	Sulfolobaceae	Sulfolobus	islandicus LAL14/1
>AS001959|CP001404.1|SP00122 Archaea	Crenarchaeota	Thermoprotei	Sulfolobales	Sulfolobaceae	Sulfolobus	islandicus LAL14/1
>AS001960|CP001731.1|SP00122 Archaea	Crenarchaeota	Thermoprotei	Sulfolobales	Sulfolobaceae	Sulfolobus	islandicus LAL14/1
>AS001961|NC_021058.1|SP00122 Archaea	Crenarchaeota	Thermoprotei	Sulfolobales	Sulfolobaceae	Sulfolobus	islandicus LAL14/1
>AS001962|AY907889.1|SP00122 Archaea	Crenarchaeota	Thermoprotei	Sulfolobales	Sulfolobaceae	Sulfolobus	islandicus LAL14/1
>AS001963|NR_029127.1|SP00122 Archaea	Crenarchaeota	Thermoprotei	Sulfolobales	Sulfolobaceae	Sulfolobus	islandicus LAL14/1
>AS001964|NR_116822.1|SP00123 Archaea	Euryarchaeota	Archaeoglobi	Archaeoglobales	Archaeoglobaceae	Archaeoglobus	sulfaticallidus PM70-1
>AS001965|NR_103948.1|SP00123 Archaea	Euryarchaeota	Archaeoglobi	Archaeoglobales	Archaeoglobaceae	Archaeoglobus	sulfaticallidus PM70-1
>AS001966|NC_021169.1|SP00123 Archaea	Euryarchaeota	Archaeoglobi	Archaeoglobales	Archaeoglobaceae	Archaeoglobus	sulfaticallidus PM70-1
>AS001967|LR698974.1|SP00124 Archaea	Euryarchaeota	Thermoplasmata	Methanomassiliicoccales	Methanomassiliicoccaceae	Methanomassiliicoccus	intestinalis Issoire-Mx1
>AS001968|NC_021353.1|SP00124 Archaea	Euryarchaeota	Thermoplasmata	Methanomassiliicoccales	Methanomassiliicoccaceae	Methanomassiliicoccus	intestinalis Issoire-Mx1
>AS001969|CP004050.1|SP00125 Archaea	Euryarchaeota	Methanobacteria	Methanobacteriales	Methanobacteriaceae	Methanobrevibacter	sp. AbM4
>AS001970|NC_021355.1|SP00125 Archaea	Euryarchaeota	Methanobacteria	Methanobacteriales	Methanobacteriaceae	Methanobrevibacter	sp. AbM4
>AS001971|NC_021355.1|SP00125 Archaea	Euryarchaeota	Methanobacteria	Methanobacteriales	Methanobacteriaceae	Methanobrevibacter	sp. AbM4
>AS001972|AJ550156.1|SP00125 Archaea	Euryarchaeota	Methanobacteria	Methanobacteriales	Methanobacteriaceae	Methanobrevibacter	sp. AbM4
>AS001973|NC_021355.1|SP00125 Archaea	Euryarchaeota	Methanobacteria	Methanobacteriales	Methanobacteriaceae	Methanobrevibacter	sp. AbM4
>AS001974|MN100310.1|SP00126 Archaea	Euryarchaeota	Thermoplasmata	Thermoplasmatales	Ferroplasmaceae	Ferroplasma	acidarmanus fer1
>AS001975|NC_021592.1|SP00126 Archaea	Euryarchaeota	Thermoplasmata	Thermoplasmatales	Ferroplasmaceae	Ferroplasma	acidarmanus fer1
>AS001976|KP972188.1|SP00126 Archaea	Euryarchaeota	Thermoplasmata	Thermoplasmatales	Ferroplasmaceae	Ferroplasma	acidarmanus fer1
>AS001977|KP972158.1|SP00126 Archaea	Euryarchaeota	Thermoplasmata	Thermoplasmatales	Ferroplasmaceae	Ferroplasma	acidarmanus fer1
>AS001978|NR_103941.1|SP00126 Archaea	Euryarchaeota	Thermoplasmata	Thermoplasmatales	Ferroplasmaceae	Ferroplasma	acidarmanus fer1
>AS001979|NR_028183.1|SP00126 Archaea	Euryarchaeota	Thermoplasmata	Thermoplasmatales	Ferroplasmaceae	Ferroplasma	acidarmanus fer1
>AS001980|JX966412.1|SP00126 Archaea	Euryarchaeota	Thermoplasmata	Thermoplasmatales	Ferroplasmaceae	Ferroplasma	acidarmanus fer1
>AS001981|HQ902069.1|SP00126 Archaea	Euryarchaeota	Thermoplasmata	Thermoplasmatales	Ferroplasmaceae	Ferroplasma	acidarmanus fer1
>AS001982|FJ206236.1|SP00126 Archaea	Euryarchaeota	Thermoplasmata	Thermoplasmatales	Ferroplasmaceae	Ferroplasma	acidarmanus fer1
>AS001983|DQ303251.1|SP00126 Archaea	Euryarchaeota	Thermoplasmata	Thermoplasmatales	Ferroplasmaceae	Ferroplasma	acidarmanus fer1
>AS001984|AY222042.2|SP00126 Archaea	Euryarchaeota	Thermoplasmata	Thermoplasmatales	Ferroplasmaceae	Ferroplasma	acidarmanus fer1
>AS001985|KP972189.1|SP00126 Archaea	Euryarchaeota	Thermoplasmata	Thermoplasmatales	Ferroplasmaceae	Ferroplasma	acidarmanus fer1
>AS001986|MG386693.1|SP00126 Archaea	Euryarchaeota	Thermoplasmata	Thermoplasmatales	Ferroplasmaceae	Ferroplasma	acidarmanus fer1
>AS001987|CP004145.1|SP00126 Archaea	Euryarchaeota	Thermoplasmata	Thermoplasmatales	Ferroplasmaceae	Ferroplasma	acidarmanus fer1
>AS001988|AF513710.1|SP00126 Archaea	Euryarchaeota	Thermoplasmata	Thermoplasmatales	Ferroplasmaceae	Ferroplasma	acidarmanus fer1
>AS001989|KF356026.1|SP00126 Archaea	Euryarchaeota	Thermoplasmata	Thermoplasmatales	Ferroplasmaceae	Ferroplasma	acidarmanus fer1
>AS001990|FJ216448.1|SP00126 Archaea	Euryarchaeota	Thermoplasmata	Thermoplasmatales	Ferroplasmaceae	Ferroplasma	acidarmanus fer1
>AS001991|JF891386.1|SP00126 Archaea	Euryarchaeota	Thermoplasmata	Thermoplasmatales	Ferroplasmaceae	Ferroplasma	acidarmanus fer1
>AS001992|DQ303250.1|SP00126 Archaea	Euryarchaeota	Thermoplasmata	Thermoplasmatales	Ferroplasmaceae	Ferroplasma	acidarmanus fer1
>AS001993|KF667970.1|SP00126 Archaea	Euryarchaeota	Thermoplasmata	Thermoplasmatales	Ferroplasmaceae	Ferroplasma	acidarmanus fer1
>AS001994|JF737905.1|SP00126 Archaea	Euryarchaeota	Thermoplasmata	Thermoplasmatales	Ferroplasmaceae	Ferroplasma	acidarmanus fer1
>AS001995|CP015363.1|SP00126 Archaea	Euryarchaeota	Thermoplasmata	Thermoplasmatales	Ferroplasmaceae	Ferroplasma	acidarmanus fer1
>AS001996|CP001687.1|SP00127 Archaea	Euryarchaeota	Halobacteria	Halobacteriales	Haloarculaceae	Halorhabdus	tiamatea SARL4B
>AS001997|NR_113213.1|SP00127 Archaea	Euryarchaeota	Halobacteria	Halobacteriales	Haloarculaceae	Halorhabdus	tiamatea SARL4B
>AS001998|KU995310.1|SP00127 Archaea	Euryarchaeota	Halobacteria	Halobacteriales	Haloarculaceae	Halorhabdus	tiamatea SARL4B
>AS001999|NR_074206.1|SP00127 Archaea	Euryarchaeota	Halobacteria	Halobacteriales	Haloarculaceae	Halorhabdus	tiamatea SARL4B
>AS002000|NC_021921.1_|SP00127 Archaea	Euryarchaeota	Halobacteria	Halobacteriales	Haloarculaceae	Halorhabdus	tiamatea SARL4B
[truncated: 842 more rows]
