# Supplementary material for: PrimerEvalPy: a tool for in-silico evaluation of primers for targeting the microbiome
Source: BMC Bioinformatics. 2024 May 14;25:189. doi: 10.1186/s12859-024-05805-7 (PMC11092261; doi:10.1186/s12859-024-05805-7)
Supplement: Supplementary file 3 — Additional file 3: Forward and reverse 16S rRNA gene primers that were evaluated in the study. [file 12859_2024_5805_MOESM3_ESM.zip]

Archive with 1 entries (1 files):
- Additional_File_3.oligos
