# Supplementary material for: PrimerEvalPy: a tool for in-silico evaluation of primers for targeting the microbiome
Source: BMC Bioinformatics. 2024 May 14;25:189. doi: 10.1186/s12859-024-05805-7 (PMC11092261; doi:10.1186/s12859-024-05805-7)
Supplement: Supplementary file 3 — Additional file 3: Forward and reverse 16S rRNA gene primers that were evaluated in the study. [file 12859_2024_5805_MOESM3_ESM.zip › Additional_File_3.oligos]

forward	TTCCGGTTGATCCYGCCGGA	KP_F001
forward	TTCCGGTTGATCCYGCCGGA	KP_F002
forward	GAGAGTTTGATCCTGGCTCAG	KP_F003
forward	TCCGGTTGATCCTGCC	KP_F004
forward	TCYGGTTGATCCTGCC	KP_F005
forward	CTGGTTGATCCTGCCAG	KP_F006
forward	CCGGTTGATCCYGSCGG	KP_F007
forward	CCGGTTGATCCYGSCAG	KP_F008
forward	CCGGTTGATCCYGSCRG	KP_F009
forward	CGKTTGATCCTGCCGGA	KP_F010
forward	TTCCGGTTGATCCYGCCRG	KP_F011
forward	YTAAGCCATGCRAGT	KP_F012
forward	ACKGCTCAGTAACACGT	KP_F013
forward	TCCAGGCCCTACGGG	KP_F014
forward	HGCAGCAGGCGCGA	KP_F015
forward	CCCTACGGGGYGCASCAG	KP_F016
forward	ACGGGGYGCAGCAGGCGCGA	KP_F017
forward	GYGCASCAGKCGMGAAW	KP_F018
forward	TGYCAGCCGCCGCGGTAAHACCVGC	KP_F019
forward	CAGCMGCCGCGGTAA	KP_F020
forward	GCRAASSGGATTAGATACCC	KP_F021
forward	AGGAATTGGCGGGGGAGCA	KP_F022
forward	AGGAATTGGCGGGGGAGCAC	KP_F023
forward	AATTGGAKTCAACGCCGGR	KP_F024
forward	AATTGGABTCAACGCCGGR	KP_F025
forward	AATTGGANTCAACGCCGG	KP_F026
forward	GGATCCAGACTTTGATYMTGGCTCAG	KP_F027
forward	ATTCYGGTTGATCCYGSCRG	KP_F028
forward	GAAGAGTTTGATCATGGCTCAG	KP_F029
forward	AGAGTTTGATCMTGGC	KP_F030
forward	AGAGTTTGATCCTGGCTCAG	KP_F031
forward	AGAGTTTGATYMTGGCTCAG	KP_F032
forward	AGRGTTYGATYMTGGCTCAG	KP_F033
forward	AGAGTTTGATCMTGGCTCAG	KP_F034
forward	GRGTTTGATCCTGGCTCAG	KP_F035
forward	GAGTTTGATCMTGGCTCAG	KP_F036
forward	TGGCTCAGRWYGAACGCTRG	KP_F037
forward	GCTCAGATTGAACGCTGGCG	KP_F038
forward	CAGGCCTAACACATGCAAGTC	KP_F039
forward	CAGGCCTAACACATGCAAGTC	KP_F040
forward	BGYCTWANRCATGCAAGTYG	KP_F041
forward	TNANACATGCAAGTCGRRCG	KP_F042
forward	AGTGGCGGACGGGTGAGTAA	KP_F043
forward	ACTCCTACGGGAGGCAGCAG	KP_F044
forward	TCCTACGGGAGGCAGCAGT	KP_F045
forward	CCTACGGGAGGCAGCAG	KP_F046
forward	CCTACGGGNGGCWGCAG	KP_F047
forward	TACGGRAGGCAGCAG	KP_F048
forward	GGAGGCAGCAGTRRGGAAT	KP_F049
forward	CAATGGRSGVRASYCTGAHS	KP_F050
forward	GTGCCAGCMGCNGCGG	KP_F051
forward	TGCCAGCAGCCGCGGTAA	KP_F052
forward	ACCGCGGCCKGCTGGC	KP_F053
forward	GCCAGCAGCCGCGGTAA	KP_F054
forward	CCAGCAGCCGCGGTAAT	KP_F055
forward	AYTGGGYDTAAAGNG	KP_F056
forward	AGGATTAGATACCCT	KP_F057
forward	AGGATTAGATACCCTGGTA	KP_F058
forward	GGMTTAGATACCCBDGTA	KP_F059
forward	AAACTYAAARRAATTGACGG	KP_F060
forward	ACTCAAAKGAATWGACGG	KP_F061
forward	GAATTGACGGGGRCCC	KP_F062
forward	GAATTGACGGGGRCCCGC	KP_F063
forward	GAATTGACGGGGRCCCGCA	KP_F064
forward	GCAACGCGAAGAACCTTACC	KP_F065
forward	CAACGCGAAGAACCTTACC	KP_F066
forward	ATACGCGAGGAACCTTACC	KP_F067
forward	CNACGCGAAGAACCTTANC	KP_F068
forward	CAACGCGAAAAACCTTACC	KP_F069
forward	CAACGCGCAGAACCTTACC	KP_F070
forward	ATACGCGARGAACCTTACC	KP_F071
forward	CTAACCGANGAACCTYACC	KP_F072
forward	AACGCGAAGAACCTTAC	KP_F073
forward	CGCGAAGAACCTTACC	KP_F074
forward	ATGGCTGTCGTCAGCT	KP_F075
forward	GYAACGAGCGCAACCC	KP_F076
forward	CCTACGGGRSGCAGCAG	KP_F077
forward	GTGCCAGCMGCCGCGGTAA	KP_F078
forward	CAGCMGCCGCGGTAATWC	KP_F079
forward	CCGACGGTGAGRGRYGAA	KP_F080
forward	GCTAASSGGATTAGATACCC	KP_F081
forward	TAGATACCCSSGTAGTCC	KP_F082
forward	GAAACTTAAAKGAATTG	KP_F083
forward	GCATGGCYGYCGTCAG	KP_F084
forward	YAACGAGCGMRACCC	KP_F085
reverse	TGTCTCAGGTTCCATCTCCG	KP_R001
reverse	TTACCGCGGCKGCTG	KP_R002
reverse	GGTDTTACCGCGGCKGCTG	KP_R003
reverse	GGATTACARGATTTC	KP_R004
reverse	GGACTACVSGGGTATCTAAT	KP_R005
reverse	CCCGCCAATTCCTTTAAGTTTC	KP_R006
reverse	GTGCTCCCCCGCCAATTCCT	KP_R007
reverse	TCCCCCGCCAATTCCTTTAA	KP_R008
reverse	GTGCTCCCCGCCAATTCCT	KP_R009
reverse	YCCGGCGTTGAVTCCAATT	KP_R010
reverse	YCCGGCGTTGAMTCCAATT	KP_R011
reverse	AATTGGABTCAACGCCGGR	KP_R012
reverse	GGCCATGCACCWCCTCTC	KP_R013
reverse	CGRCRGCCATGYACCWC	KP_R014
reverse	GGGTCTCGCTCGTTRCC	KP_R015
reverse	GGCTACCTTGTTACGACTT	KP_R016
reverse	TTACTCACCCGTCCGCCACT	KP_R017
reverse	TGCTGCCTCCCGTAGGAGT	KP_R018
reverse	GCCTACGGGAGGCAGCAG	KP_R019
reverse	CTGCTGCCTYCCGTA	KP_R020
reverse	TTACCGCGGCTGCTGGCAC	KP_R021
reverse	ATTACCGCGGCTGCTGGC	KP_R022
reverse	ATTACCGCGGCTGCTGG	KP_R023
reverse	ATTACCGCGGCTGCTGG	KP_R024
reverse	WTTACCGCGGCTGCTGG	KP_R025
reverse	ATTACCGCGGCTGCTGG	KP_R026
reverse	CAGCMGCCGCGGTAATWC	KP_R027
reverse	CTNYGTMTTACCGCGGCTGC	KP_R028
reverse	GGACTACCAGGGTATCTAATCCTGTT	KP_R029
reverse	AGGGTATCTAATCCT	KP_R030
reverse	TACHVGGGTATCTAAKCC	KP_R031
reverse	TACNVGGGTATCTAATCC	KP_R032
reverse	CTACCAGGGTATCTAATCC	KP_R033
reverse	CTACCRGGGTATCTAATCC	KP_R034
reverse	GACTACHVGGGTATCTAATCC	KP_R035
reverse	GACTACCAGGGTATCTAAT	KP_R036
reverse	GGACTACCAGGGTATCTAAT	KP_R037
reverse	GGACTACHVGGGTATCTAAT	KP_R038
reverse	CCGTCAATTCCTTTRAGTTT	KP_R039
reverse	CCGTCAATTCMTTTGAGTTT	KP_R040
reverse	CGTCAATTCMTTTGAGTT	KP_R041
reverse	ACCGCTTGTGCGGGCCC	KP_R042
reverse	GGTAAGGTTCTTCGCGTTGC	KP_R043
reverse	GGTAAGGTTCTTCGCGTTG	KP_R044
reverse	ACGACAGCCATGCAGCACCT	KP_R045
reverse	CGACARCCATGCASCACCT	KP_R046
reverse	CGACAACCATGCANCACCT	KP_R047
reverse	CGACGGCCATGCANCACCT	KP_R048
reverse	CGACGACCATGCANCACCT	KP_R049
reverse	CGACRRCCATGCANCACCT	KP_R050
reverse	CGACAGCCATGCANCACCT	KP_R051
reverse	ACGACAGCCATGCANC	KP_R052
reverse	CRRCACGAGCTGACGAC	KP_R053
reverse	CACGRCACGAGCTGACGAC	KP_R054
reverse	TCACGRCACGAGCTGACGAC	KP_R055
reverse	GGGTTGCGCTCGTTRC	KP_R056
reverse	GGGTTNCGNTCGTTG	KP_R057
reverse	CGTCATCCMCACCTTCCTC	KP_R058
reverse	CGGTGTGTACAAGACCC	KP_R059
reverse	GACGGGCGGTGWGTRCA	KP_R060
reverse	GACGGGCGGTGTGTRCA	KP_R061
reverse	GACGGGCGGTGTGTRC	KP_R062
reverse	TACCTTGTTACGACTT	KP_R063
reverse	RGYTACCTTGTTACGACTT	KP_R064
reverse	TACGGYTACCTTGTTACGACTT	KP_R065
reverse	NTACCTTGTTACGACT	KP_R066
reverse	TACGGTTACCTTGTTACGAC	KP_R067
reverse	AAGGAGGTGATCCAGCCGCA	KP_R068
reverse	CAKAAAGGAGGTGATCC	KP_R069
reverse	GWATTACCGCGGCKGCTG	KP_R070
reverse	ACCGCGGCKGCTGGC	KP_R071
reverse	CAATTCMTTTAAGTTTC	KP_R072
reverse	CTGACGRCRGCCATGC	KP_R073
reverse	GGGTYKCGCTCGTTR	KP_R074
reverse	ACGGGCGGTGTGTRCAA	KP_R075
reverse	ACGGGCGGTGWGTRCAA	KP_R076
reverse	GACGGGCGGTGTGTACAA	KP_R077
reverse	ACGGGCGGTGTGTRC	KP_R078
reverse	ACGGCTACCTTGTTACGACTT	KP_R079
reverse	GGTTACCTTGTTACGACTT	KP_R080
reverse	WAGGAGGTRATCCADCC	KP_R081
forward	ACGGGGYGCAGCAGGCGCGA	OP_F001
forward	GYGCASCAGKCGMGAAW	OP_F002
forward	TCCAGGCCCTACGGG	OP_F003
forward	ACKGCTCAGTAACACGT	OP_F004
forward	GTGCCAGCMGCCGCGGTAA	OP_F005
forward	AGCRRGAGCCCGGAGATGG	OP_F006
forward	CAGCMGCCGCGGTAA	OP_F007
forward	GAGTTTGATCMTGGCTCAG	OP_F008
forward	GGATTAGATACCCBRGTAGTC	OP_F009
forward	GCRRGAGCCCGGAGATGG	OP_F010
forward	CAGCAGTCGCGAAAACTTC	OP_F011
forward	CAGCCGCCGCGGTAATACC	OP_F012
forward	TGYCAGCCGCCGCGGTAAHACCVGC	OP_F013
forward	GTGYCAGCMGCCGCGGTAA	OP_F014
forward	TGATCGGTACGGGTTGTG	OP_F015
forward	ACKGCTCAGTAACAC	OP_F016
forward	GCTCAGTAACACGTGG	OP_F017
forward	CCGGGTATCTAATCCGGTTC	OP_F018
forward	AGGAGCGACAGCAGAATGAT	OP_F019
forward	AGAGTTTGATCMTGGCTCAG	OP_F020
forward	GTGCCAGCMGCCGCGG	OP_F021
forward	GTGCCAGCMGCCGCGGTAA	OP_F022
forward	AGAGTTTGATCCTGGCTCAG	OP_F023
forward	AGAGTTTGATCCTGGCTCAG	OP_F024
forward	GTTTGATCCTGGCTCAG	OP_F025
forward	AGAGTTTGATGMTGGCTCAG	OP_F026
forward	GTGCCAGCTGCCGCGGTAATAC	OP_F027
forward	GCAACGAGCGCAACCC	OP_F028
forward	GGATTAGATACCCBRGTAGTC	OP_F029
forward	GTGCCAGCAGCCGCGGTAA	OP_F030
forward	GTACTCCTACGGGAGGCAGCA	OP_F031
forward	GTTTGATCMTGGCTCAG	OP_F032
forward	TNAYTGGGYRTAAAG	OP_F033
forward	AGAGTTTGATCCTGGCTCAG	OP_F034
forward	CCTACGGGNGGCWGCAG	OP_F035
forward	CCTACGGGAGGCAGCAG	OP_F036
forward	TGGAGAGTTTGATCCTGGCTCAG	OP_F037
forward	GGAGGCAGCAGTRRGGAAT	OP_F038
forward	ACTCCTACGGGAGGCAGCAG	OP_F039
forward	AGAGTTTGATYMTGGCTCAG	OP_F040
forward	AGYGGCGNACGGGTGAGTAA	OP_F041
forward	GAGTTTGATCMTGGCTCAG	OP_F042
forward	CCTAHGGGRBGCAGCAG	OP_F043
forward	AAACTYAAARRAATTGACGG	OP_F044
forward	GAATTGACGGGGRCCCGCA	OP_F045
forward	CCTACGGRRBGCASCAGKVRVGAAT	OP_F046
forward	GTGYCAGCMGCCGCGGTAA	OP_F047
forward	ACTCCTACGGGAGGCAGCA	OP_F048
forward	GAGTTTGATCCTGGCTCAG	OP_F049
forward	ACGGGAGGCAGCAG	OP_F050
forward	GATTAGATACCCTGGTAGTCCAC	OP_F051
forward	GTGCCAGCMGCNGCGG	OP_F052
forward	GRGTTYGATYMTGGCTCAG	OP_F053
forward	AGAATTTGATCTTGGTTCAG	OP_F054
forward	AGAGTTTGATCCTGGCTTAG	OP_F055
forward	AGGGTTCGATTCTGGCTCAG	OP_F056
forward	GGGCTACACACGYGCWAC	OP_F057
forward	AGTTTGATCCTGGCTCAG	OP_F058
forward	CGTGCCAGCMGCCGCGGTAATACG	OP_F059
forward	AGGATTAGATACCCTGGTAGTCCA	OP_F060
forward	CCTACGGGRSGCAGCAG	OP_F061
forward	GCTTAACACATGCAAGTCGG	OP_F062
forward	AGTTTGATCMTGGCTCAG	OP_F063
forward	ATACCCCATAGKCCGAGAGGTT	OP_F064
forward	TAAGCCGGAAGGTGAAARGSAG	OP_F065
forward	GGMTTAGATACCC	OP_F066
forward	CCAGAGTTTGATCMTGGCTCAG	OP_F067
forward	CCAGAGTTTGATYMTGGC	OP_F068
forward	GACTAGAGTTTGATYMTGGC	OP_F069
forward	ACTACGTGCCAGCAGCC	OP_F070
forward	GAGTTTGATCCTGGCTCAG	OP_F071
forward	GCRKGCCTAAYACATGCAAG	OP_F072
forward	AACGCGAAGAACCTTAC	OP_F073
forward	CCCGTCAATTCCTTTGAGTTT	OP_F074
forward	CWACGCGARGAACCTTACC	OP_F075
forward	GGATTAGATACCCTGGTAGTC	OP_F076
forward	ACTCCTACGGGAGGCAGCAGT	OP_F077
forward	GAGAGTTTGATYMTGGCTCAG	OP_F078
forward	ATTAGAKACCCTGGTAGTCC	OP_F079
forward	AGMGTTYGATYMTGGCTCAG	OP_F080
forward	GTAGTCCACGCTGTAAACGATG	OP_F081
forward	GAGTTTGATYMTGGCTCAG	OP_F082
forward	AYTGGGYDTAAAGNG	OP_F083
forward	GAGTGCCAGCMGCCGCGGTAA	OP_F084
forward	GCATGGTTGTCGTCAGCTC	OP_F085
forward	TTTGATCNTGGCTCAG	OP_F086
forward	CCAGACTCCTACGGGAGGCAGC	OP_F087
forward	TCCWACGCGARGAACCTTAACC	OP_F088
forward	CGATGAGTAGGAGGAAGG	OP_F089
forward	CTTGAGACCGGAAGAGGAC	OP_F090
forward	AGRGTTTGATYMTGGCTCAG	OP_F091
forward	GTGCCSGCMGCCGCGGTAA	OP_F092
forward	GCGTGCTTAACACATGCAAGTC	OP_F093
forward	TGCTTTGGCACCGCAGGG	OP_F094
forward	GTGCTTATACGGATAAAGCCGT	OP_F095
forward	CTCCTACGGGAGGCAGCAG	OP_F096
forward	CACGGTCGKCGGCGCCATT	OP_F097
forward	CCAGCAGCYGCGGTAAN	OP_F098
forward	TACGGRAGGCAGCAG	OP_F099
forward	GTGYCAGCMGCCGCGGTA	OP_F100
forward	GAATTGRCGGGGRCC	OP_F101
forward	CAGAAATGCGGAGTTCTTCTTCG	OP_F102
forward	TGTGCGTTATTGCATGTATCGTAT	OP_F103
forward	CCCTGCAGTGAGGGATAAGA	OP_F104
forward	AGGCAGCTTGCCATACTGCG	OP_F105
forward	GAGAGTTTGATYCTGGCTCAG	OP_F106
forward	TCCTACGGGAGGCAGCAGT	OP_F107
forward	TCCTACGGGAGGCAGCAGN	OP_F108
forward	AGAGTTTGATCCTGGCTGAG	OP_F109
forward	AGAGTTTGATCCTGGGTCAG	OP_F110
forward	CAACGCGARGAACCTTACC	OP_F111
forward	AGAGTTTGATCCTGGCTCA	OP_F112
forward	GAGTTTGATCCTGGCTCA	OP_F113
forward	CCTAYGGGRBGCASCAG	OP_F114
forward	GGCKTGCGGTGGGTACGGGC	OP_F115
forward	YAACGAGCGCAACCC	OP_F116
forward	GTTCCCGGGCCTTGTAC	OP_F117
forward	AGGATTAGATACCCTGGTAG	OP_F118
forward	AGAGTTTGATYMTGGC	OP_UI001
forward	TACGGYTACCTTGTTACGA	OP_UI002
forward	GCTATGACGGGTATCC	OP_UI003
forward	GATTTTACCCCTACACCA	OP_UI004
forward	CCGTCAATTCCTNTGAGTTT	OP_UI005
forward	CAGCAGCCGCGGTAATAC	OP_UI006
forward	ATTGTAGCACGTGTGTNGCCC	OP_UI007
forward	ACGGGCGGTGTGTRC	OP_UI008
forward	CACGARCTGACGACARCCATGC	OP_UI009
forward	TACGGNATACCTTGTTACGAC	OP_UI010
forward	CTGGCTCAGGACCAACG	OP_UI011
forward	GCCCGGGAACGTATTCAC	OP_UI012
reverse	GTGCTCCCCCGCCAATTCCT	OP_R001
reverse	TTACCGCGGCKGCTG	OP_R002
reverse	YCCGGCGTTGAMTCCAATT	OP_R003
reverse	TGTGTGCAAGGAGCAGGGAC	OP_R004
reverse	GGACTACVSGGGTATCTAAT	OP_R005
reverse	CGGCGTTGARTCCAATTAAAC	OP_R006
reverse	GGCCATGCACCWCCTCTC	OP_R007
reverse	AAGGAGGTGATCCANCCRCA	OP_R008
reverse	TCACGRCACGAGCTGACGAC	OP_R009
reverse	GGACTACHVGGGTWTCTAAT	OP_R010
reverse	AACAACTTCTCTCCGGCAC	OP_R011
reverse	GTGCTCCCCCGCCAATTC	OP_R012
reverse	TACNVGGGTATCTAATCC	OP_R013
reverse	GGACTACNVGGGTWTCTAAT	OP_R014
reverse	CAACAGGCGGTCCTCCCA	OP_R015
reverse	CGGTGTGTGCAAGGAG	OP_R016
reverse	CTCCCAGGGTAGAGGTGAAA	OP_R017
reverse	CAGGACGCTTCACAGTACGA	OP_R018
reverse	TTACCGCGGCKGCTGGCACG	OP_R019
reverse	GACTACHVGGGTWTCTAAT	OP_R020
reverse	GGACTACHVGGGTWTCTAAT	OP_R021
reverse	TGCTGCCTCCCGTAGGAGT	OP_R022
reverse	ATTACCGCGGCTGCTGG	OP_R023
reverse	GTATTACCGCGGCAGCTGGCAC	OP_R024
reverse	TTACCGCGGCMGCSGGCAC	OP_R025
reverse	GGGTTGCGCTCGTTGC	OP_R026
reverse	AAGGAGGTGATCCAGGC	OP_R027
reverse	CYNACTGCTGCCTCCCGTAG	OP_R028
reverse	ACGTCRTCCCCDCCTTCCTC	OP_R029
reverse	TCACRRCACGAGCTGWCGAC	OP_R030
reverse	GTGGACTACHVGGGTWTCTAAT	OP_R031
reverse	TACYVGGGTATCTAATCC	OP_R032
reverse	CTGCTGCCTYCCGTA	OP_R033
reverse	CATGCTGCCTCCCGTAGGAGT	OP_R034
reverse	GACTACHVGGGTATCTAATCC	OP_R035
reverse	GGACTACNNGGGTATCTAAT	OP_R036
reverse	TTACCGCGGCTGCTGGCAC	OP_R037
reverse	TACCGCGGCTGCTGGCAC	OP_R038
reverse	CTACCRGGGTATCTAATCC	OP_R039
reverse	ACCGCGGCTGCTGGCAC	OP_R040
reverse	GWATTACCGCGGCKGCTG	OP_R041
reverse	TTACTCACCCGTNCGCCRCT	OP_R042
reverse	CCGCGRCTGCTGGCAC	OP_R043
reverse	TACNVGGGTATCTAATCC	OP_R044
reverse	ATTACCGCGGCTGCT	OP_R045
reverse	TCACGRCACGAGCTGACGAC	OP_R046
reverse	TTACCGCGGCTGCTGGCACG	OP_R047
reverse	GGACTACNVGGGTWTCTAATCC	OP_R048
reverse	CTTGTGCGGKCCCCCGYCAATTC	OP_R049
reverse	CCGTCAATTCMTTTRAGTTT	OP_R050
reverse	GTATTACCGCGGCTGCTGGCAC	OP_R051
reverse	CCGTCAATTCMTTTRAGT	OP_R052
reverse	GGACTACCAGGGTATCTAAT	OP_R053
reverse	GCTGCCTCCCGTAGGAGT	OP_R054
reverse	CCCGGGAACGTATTCACCG	OP_R055
reverse	GGGTTNGNTCGTTG	OP_R056
reverse	RAAGGAGGTGWTCCADCC	OP_R057
reverse	GCATTTCACCGCTACACCAG	OP_R058
reverse	GGTTACTTGTTACGACTT	OP_R059
reverse	AGAAAGGAGGTGATCCAGCC	OP_R060
reverse	GGACTACVSGGGTATCTAAT	OP_R061
reverse	CRRCACGAGCTGACGAC	OP_R062
reverse	CACTGCTGCCTCCCGTAGGAGTNTGG	OP_R063
reverse	ACCGCGGCKGCTGGC	OP_R064
reverse	TGCTGGCACGGAGTTAGCCG	OP_R065
reverse	GGACTACHAGGGTATCTAAT	OP_R066
reverse	CCGTCAATTCMTTTRAG	OP_R067
reverse	TACGGYTACCTTGTTACGACTT	OP_R068
reverse	ATTACCGCGGCTGCTGGC	OP_R069
reverse	GACTACHVGGGTATCTAAKCC	OP_R070
reverse	GCACRCCAACATCTCTGCTCG	OP_R071
reverse	TATCGCTACACCCASWCCCAGC	OP_R072
reverse	CRTACTHCHCAGGYG	OP_R073
reverse	TTCTGCAGTCTAGAAGGAGGTGWTCCAGCC	OP_R074
reverse	GAAGGAGGTGWTCCADCC	OP_R075
reverse	GYTACCTTGTTACGACTT	OP_R076
reverse	AAGGAGGTGWTCCARCC	OP_R077
reverse	TCGCGATTACTAGCGATTCC	OP_R078
reverse	GACTACCAGGGTATCTAAKCC	OP_R079
reverse	GGACTACCAGGGTATCTACTAATCC	OP_R080
reverse	ATGCTGCCTCCCGTAGGAGT	OP_R081
reverse	GTTACCTTGTTACGACTT	OP_R082
reverse	CGTGGACTACCAGGGTATCT	OP_R083
reverse	GGYTACCTTGTTACGACTT	OP_R084
reverse	CGGTGTGTACAAGACCC	OP_R085
reverse	TACCAGGGTATCTAATCCTGTT	OP_R086
reverse	TACCTTGTTACGACTT	OP_R087
reverse	GGACTACCAGGGTATCTAATCC	OP_R088
reverse	CCGTCAATTYYTTTRAGTTT	OP_R089
reverse	GAAGGAGGTGWTCCARCCGCA	OP_R090
reverse	GTTACGACTTCACCCTCCT	OP_R091
reverse	CCTTGTTACGACTTAGCCC	OP_R092
reverse	CGACACGAGCTGACGACA	OP_R093
reverse	CGGCTACCTTGTTACGACTT	OP_R094
reverse	GGTTACCTTGTTACGACTT	OP_R095
reverse	CCGTCAATTCMTTTAGTTT	OP_R096
reverse	TACGGTTACCTTGTTACGAC	OP_R097
reverse	GGACTACHVGGGTWTCTAAT	OP_R098
reverse	CGGTTACCTTGTTACGACTT	OP_R099
reverse	TATTACCGCGGCTGCTGGCA	OP_R100
reverse	CCGGGAACGTATTCACCG	OP_R101
reverse	GTNTTACNGCGGCKGCTG	OP_R102
reverse	CTTGTGCGGGCCCCCGTCAATTC	OP_R103
reverse	CAACRACACGAGCTGACGAC	OP_R104
reverse	GACGGGCGGTGWGTRCA	OP_R105
reverse	CCGATCTCTCGAGGTAACA	OP_R106
reverse	AAGGAGGTGATCCAGCC	OP_R107
reverse	CCGTCAATTCCTTTGAGTTT	OP_R108
reverse	WTTACCGCGGCTGCTGG	OP_R109
reverse	AGGAGGTGATCCAACCGCA	OP_R110
reverse	GCCCTTCAGTGACTCCAGTCATC	OP_R111
reverse	GAAGCATTCCCTCTTCCCC	OP_R112
reverse	ACGGCTACCTTGTTACGACTT	OP_R113
reverse	CAKAAAGGAGGTGATCC	OP_R114
reverse	GTATTACCGCGGCTGCTG	OP_R115
reverse	GCWGCCTCCCGTAGGAGT	OP_R116
reverse	GCWGCCACCCGTAGGTGT	OP_R117
reverse	CGACRRCCATGCANCACCT	OP_R118
reverse	GGACTACCRGGGTATCTAA	OP_R119
reverse	GGACTACNVGGGTWTCTAAT	OP_R120
reverse	ACGGGCGGTGWGTRC	OP_R121
reverse	AAGGAGGTGATCCAKCCRCA	OP_R122
reverse	TACGGYTACCTTGTTACGA	OP_R123
reverse	CGCAGAATCCGTGGAAAGA	OP_R124
reverse	TGCGGCACGGAAGAAATACTCCCC	OP_R125
reverse	CGTCAATGTTTCCATCTCCTAC	OP_R126
reverse	GAAAGTACGTCGTCGCCCTTTCAG	OP_R127
reverse	GAAGGCACCACCCACTTTCATGGG	OP_R128
reverse	TGCGAAAGGGTCGATCCGC	OP_R129
reverse	ACACTTGTACGTCTCCATACAC	OP_R130
reverse	TGCGGCACGGACGGACAATCCG	OP_R131
reverse	TGCGGCACGGAGGGATCGTCCC	OP_R132
reverse	CCCCGAAGGGCATATTTATCTC	OP_R133
reverse	GTTTTCATCGCTCGCTAACTTG	OP_R134
reverse	ACTGTTAGCAACTACCGATGT	OP_R135
reverse	AAGGAGGTGATCCAGCCGCA	OP_R136
reverse	GTTACGACTTCACCCYCCT	OP_R137
reverse	GGACTACCAGGGTATCTAATCCTGTT	OP_R138
reverse	GGACTACCAGGGTATCTAATCCTGTN	OP_R139
reverse	ACGGTTACCTTGTTACGACTT	OP_R140
reverse	CACACCCAGCATACATCGTTTACTGCCA	OP_R141
reverse	ACAACACGAGCTGACGAC	OP_R142
reverse	CGTCAATTCCTTTGAGTT	OP_R143
reverse	GACGGGCGGTGTGTRCA	OP_R144
reverse	GGGTTACCTTGTTACGACTT	OP_R145
reverse	ACCGCGGCTGCTGGC	OP_R146
reverse	GGCTTTAAGGGATTCGCTCCRCCTCA	OP_R147
reverse	CGTACTCCCCAGGCGG	OP_R148
reverse	AGAGTTTGATYMTGGC	OP_UI001
reverse	TACGGYTACCTTGTTACGA	OP_UI002
reverse	GCTATGACGGGTATCC	OP_UI003
reverse	GATTTTACCCCTACACCA	OP_UI004
reverse	CCGTCAATTCCTNTGAGTTT	OP_UI005
reverse	CAGCAGCCGCGGTAATAC	OP_UI006
reverse	ATTGTAGCACGTGTGTNGCCC	OP_UI007
reverse	ACGGGCGGTGTGTRC	OP_UI008
reverse	CACGARCTGACGACARCCATGC	OP_UI009
reverse	TACGGNATACCTTGTTACGAC	OP_UI010
reverse	CTGGCTCAGGACCAACG	OP_UI011
reverse	GCCCGGGAACGTATTCAC	OP_UI012
